# Supplementary material for: Microbial community structure of plant-based meat alternatives
Source: NPJ Sci Food. 2024 May 13;8:27. doi: 10.1038/s41538-024-00269-8 (PMC11091099; doi:10.1038/s41538-024-00269-8)
Supplement: Supplementary file 2 — Supplementary Table 2 [file 41538_2024_269_MOESM2_ESM.xlsx]

## Sheet: CARD
gtdb species	isolate ID	SEQUENCE	START	END	STRAND	GENE	COVERAGE	COVERAGE_MAP	GAPS	%COVERAGE	%IDENTITY	DATABASE	ACCESSION	PRODUCT	RESISTANCE	Filter
s__Bacillus licheniformis	6	contig_1	3635809	3636671	+	ErmD	1-864/864	========/======	1/1	99.88	97.45	card	L08389:390-1254	ErmD confers MLSb phenotype.	lincosamide;macrolide;streptogramin	1
s__Bacillus licheniformis	6	contig_1	2917473	2920059	+	rphB	10-2653/2655	========/======	6/61	97.36	80.5	card	KX531052.1:0-2655	rphB is a rifampin phosphotransferase protein found in Paenibacillus sp. LC231 a strain of Paenibacillus isolated from Lechuguilla Cave NM USA. Confers resistance to rifamycin antibiotics specifically rifampin through rifampin inactivation. Described by Pawlowski et al. 2016.	rifamycin	0
s__Bacillus licheniformis	66	contig_1	1227128	1229715	-	rphB	10-2653/2655	========/======	9/64	97.33	80.4	card	KX531052.1:0-2655	rphB is a rifampin phosphotransferase protein found in Paenibacillus sp. LC231 a strain of Paenibacillus isolated from Lechuguilla Cave NM USA. Confers resistance to rifamycin antibiotics specifically rifampin through rifampin inactivation. Described by Pawlowski et al. 2016.	rifamycin	0
s__Bacillus licheniformis	78	contig_1	1223764	1226352	-	rphB	10-2653/2655	========/======	9/61	97.4	80.54	card	KX531052.1:0-2655	rphB is a rifampin phosphotransferase protein found in Paenibacillus sp. LC231 a strain of Paenibacillus isolated from Lechuguilla Cave NM USA. Confers resistance to rifamycin antibiotics specifically rifampin through rifampin inactivation. Described by Pawlowski et al. 2016.	rifamycin	0
s__Bacillus paralicheniformis	52	contig_1	2831195	2832058	+	ErmD	1-864/864	===============	0/0	100	99.31	card	L08389:390-1254	ErmD confers MLSb phenotype.	lincosamide;macrolide;streptogramin	1
s__Bacillus paralicheniformis	52	contig_1	2528232	2529152	-	bcrA	1-921/921	===============	0/0	100	98.59	card	L20573:297-1218	bcrA is an ABC transporter found in Bacillus licheniformis that confers bacitracin resistance	peptide	1
s__Bacillus paralicheniformis	52	contig_1	2527505	2528131	-	bcrB	1-627/627	===============	0/0	100	97.77	card	L20573:1317-1944	bcrB is an ABC transporter found in Bacillus licheniformis that confers bacitracin resistance	peptide	1
s__Bacillus paralicheniformis	52	contig_1	2526772	2527383	-	bcrC	1-612/612	===============	0/0	100	97.22	card	L20573:2064-2676	The bcrC gene product (BcrC) is an undecaprenyl pyrophosphate phosphatase originally isolated from Bacillus subtilis. When overexpressed it can confer resistance to bacitracin.	peptide	1
s__Bacillus pumilus	7	contig_1	2341232	2342020	-	BPU-1	1-789/789	===============	0/0	100	95.82	card	CP000813.4:2350187-2349398	BPU-1 is a class D beta-lactamase found in Bacillus pumilus.	penam	0
s__Bacillus pumilus	7	contig_1	1165162	1165824	+	Bacillus_pumilus_cat86	2-663/663	========/======	1/1	99.85	92.61	card	K00544:0-663	cat86 is a chromosome-encoded variant of the cat gene found in Bacillus pumilus	phenicol	0
s__Bacillus pumilus	19	contig_2	2172768	2173557	+	BPU-1	1-789/789	========/======	1/1	100	95.7	card	CP000813.4:2350187-2349398	BPU-1 is a class D beta-lactamase found in Bacillus pumilus.	penam	0
s__Bacillus pumilus	19	contig_2	3403458	3404120	-	Bacillus_pumilus_cat86	2-663/663	========/======	1/1	99.85	92.61	card	K00544:0-663	cat86 is a chromosome-encoded variant of the cat gene found in Bacillus pumilus	phenicol	0
s__Bacillus pumilus	30	contig_1	1244304	1245092	-	BPU-1	1-789/789	===============	0/0	100	95.82	card	CP000813.4:2350187-2349398	BPU-1 is a class D beta-lactamase found in Bacillus pumilus.	penam	0
s__Bacillus pumilus	30	contig_1	68834	69495	+	Bacillus_pumilus_cat86	2-663/663	===============	0/0	99.85	92.75	card	K00544:0-663	cat86 is a chromosome-encoded variant of the cat gene found in Bacillus pumilus	phenicol	0
s__Bacillus subtilis	18	contig_4	590296	590634	-	ykkC	1-339/339	===============	0/0	100	100	card	AL009126:1376516-1376855	ykkC is an SMR-type protein that is a subunit of the ykkCD efflux pump	aminoglycoside;phenicol;tetracycline	1
s__Bacillus subtilis	18	contig_4	1613233	1613826	+	tmrB	1-594/594	===============	0/0	100	99.83	card	AL009126.3:339749-339155	tmrB is an ATP-binding tunicamycin resistance protein found in Bacillus subtilis	nucleoside	1
s__Bacillus subtilis	18	contig_4	589979	590296	-	ykkD	1-318/318	===============	0/0	100	99.69	card	AL009126:1376854-1377172	ykkD is an SMR-type protein that is a subunit of the ykkCD efflux pump	aminoglycoside;phenicol;tetracycline	1
s__Bacillus subtilis	18	contig_6	22173	23375	+	blt	1-1203/1203	===============	0/0	100	99.17	card	L32599:1236-2439	blt is an MFS efflux pump that confers resistance to multiple drugs such as rhodamine and acridine dyes and fluoroquinolone antibiotics	acridine_dye;fluoroquinolone	1
s__Bacillus subtilis	18	contig_1	305338	306507	+	bmr	1-1170/1170	===============	0/0	100	99.14	card	M33768:194-1364	bmr is an MFS antibiotic efflux pump that confers resistance to multiple drugs including acridine dyes fluoroquinolone antibiotics chloramphenicol and puromycin	acridine_dye;fluoroquinolone;nucleoside;phenicol	1
s__Bacillus subtilis	18	contig_4	3453591	3454445	+	aadK	1-855/855	===============	0/0	100	98.83	card	AL009126:2736536-2735681	aadK is a chromosomal-encoded aminoglycoside nucleotidyltransferase gene in B. subtilis and Bacillus spp.	aminoglycoside	1
s__Bacillus subtilis	18	contig_4	1363427	1365073	+	vmlR	1-1644/1644	========/======	1/3	100	98.54	card	NC_000964.3:606379-604735	vmlR is an ABC-F ATPase ribosomal protection protein identified in Bacillus subtilus. Shown to confer resistance to lincomycin and streptogramin A virginiamycin. Described by Crowe-McAuliffe et al. 2018.	lincosamide;macrolide;oxazolidinone;phenicol;pleuromutilin;streptogramin;tetracycline	1
s__Bacillus subtilis	18	contig_4	1662946	1664379	+	lmrB	1-1434/1434	===============	0/0	100	98.47	card	JYFL01000006.1:113503-112069	lmrB is a chromosomally-encoded efflux pump that confers resistance to lincosamides in Bacillus subtilis	lincosamide	1
s__Bacillus subtilis	18	contig_4	1066419	1068989	-	Bacillus_subtilis_mprF	1-2571/2571	===============	0/0	100	98.37	card	AL009126:916777-919348	MprF is a integral membrane protein that modifies the negatively-charged phosphatidylglycerol on the membrane surface. This confers resistance to cationic peptides that disrupt the cell membrane including defensins. Additionally large-scale mutations causing loss of function of the gene result in increased susceptibility to daptomycin.	peptide	1
s__Bacillus subtilis	18	contig_4	1676272	1677192	-	mphK	1-921/921	===============	0/0	100	96.63	card	CP010314.1:275837-276758	A chromosomal macrolide phosphotransferase identified from Bacillus subtilis	macrolide	0
s__Bacillus subtilis	18	contig_4	7266	9853	+	rphB	1-2648/2655	========/======	7/62	97.44	80.18	card	KX531052.1:0-2655	rphB is a rifampin phosphotransferase protein found in Paenibacillus sp. LC231 a strain of Paenibacillus isolated from Lechuguilla Cave NM USA. Confers resistance to rifamycin antibiotics specifically rifampin through rifampin inactivation. Described by Pawlowski et al. 2016.	rifamycin	0
s__Bacillus_A paranthracis	42	contig_1	2980661	2981431	-	BcII	1-771/771	===============	0/0	100	99.61	card	M19530:415-1186	Bacillus cereus beta-lactamase II is a zinc metallo-beta-lactamase that hydrolyzes a large number of penicillins and cephalosporins in the Bacillus cereus strain 5/B/6	cephalosporin;penam	1
s__Bacillus_A paranthracis	42	contig_1	2102130	2103048	+	BcI	1-919/921	===============	0/0	99.78	90.97	card	X06599:272-1193	Bacillus cereus beta-lactamase I is a zinc metallo-beta-lactamase that hydrolyzes a large number of penicillins and cephalosporins in the Bacillus cereus strain 569/H/9	cephalosporin;penam	0
s__Bacillus_A paranthracis	42	contig_1	1695466	1695881	+	FosB	1-416/417	===============	0/0	99.76	88.7	card	AE016877.1:1972251-1972668	A thiol transferase that leads to the resistance of fosfomycin. Contrasting FosA FosB is dependent on the cofactor Magnesium (II) and uses either bacillithiol or L-cysteine to open up the epoxide ring of fosfomycin.	fosfomycin	0
s__Bacillus_A paranthracis	90	contig_34	300128	300902	+	BcII	1-771/771	========/======	5/6	99.87	98.71	card	M19530:415-1186	Bacillus cereus beta-lactamase II is a zinc metallo-beta-lactamase that hydrolyzes a large number of penicillins and cephalosporins in the Bacillus cereus strain 5/B/6	cephalosporin;penam	1
s__Bacillus_A paranthracis	90	contig_48	28566	29484	-	BcI	1-919/921	===============	0/0	99.78	91.19	card	X06599:272-1193	Bacillus cereus beta-lactamase I is a zinc metallo-beta-lactamase that hydrolyzes a large number of penicillins and cephalosporins in the Bacillus cereus strain 569/H/9	cephalosporin;penam	0
s__Bacillus_A paranthracis	90	contig_8	24271	24686	+	FosB	1-416/417	===============	0/0	99.76	88.7	card	AE016877.1:1972251-1972668	A thiol transferase that leads to the resistance of fosfomycin. Contrasting FosA FosB is dependent on the cofactor Magnesium (II) and uses either bacillithiol or L-cysteine to open up the epoxide ring of fosfomycin.	fosfomycin	0
s__Citrobacter braakii	50	contig_1	3621295	3622440	-	CMY-93	1-1146/1146	===============	0/0	100	99.56	card	KF992025:1026-2172	CMY-93 is a beta-lactamase. From the Lahey list of CMY beta-lactamases.	cephamycin	1
s__Citrobacter braakii	50	contig_1	777143	777556	+	H-NS	1-414/414	===============	0/0	100	89.86	card	BA000007.3:1738104-1737690	H-NS is a histone-like protein involved in global gene regulation in Gram-negative bacteria. It is a repressor of the membrane fusion protein genes acrE mdtE and emrK as well as nearby genes of many RND-type multidrug exporters.	cephalosporin;cephamycin;fluoroquinolone;macrolide;penam;tetracycline	0
s__Citrobacter braakii	50	contig_1	2592722	2593354	+	CRP	1-633/633	===============	0/0	100	88.94	card	AP009048.1:4154296-4153663	CRP is a global regulator that represses MdtEF multidrug efflux pump expression.	fluoroquinolone;macrolide;penam	0
s__Citrobacter braakii	50	contig_1	1869089	1869619	+	emrR	1-531/531	===============	0/0	100	86.82	card	U00096.3:2810769-2811300	EmrR is a negative regulator for the EmrAB-TolC multidrug efflux pump in E. coli. Mutations lead to EmrAB-TolC overexpression.	fluoroquinolone	0
s__Citrobacter braakii	50	contig_1	434211	434581	-	marA	1-371/384	===============	0/0	96.61	86.25	card	AP009048.1:1621287-1621671	In the presence of antibiotic stress E. coli overexpresses the global activator protein MarA which besides inducing MDR efflux pump AcrAB also down- regulates synthesis of the porin OmpF.	carbapenem;cephalosporin;cephamycin;fluoroquinolone;glycylcycline;monobactam;penam;penem;phenicol;rifamycin;tetracycline;triclosan	0
s__Citrobacter braakii	50	contig_1	4421210	4424359	-	acrB	1-3150/3150	===============	0/0	100	86.13	card	U00096.3:484403-481253	Protein subunit of AcrA-AcrB-TolC multidrug efflux complex. AcrB functions as a herterotrimer which forms the inner membrane component and is primarily responsible for substrate recognition and energy transduction by acting as a drug/proton antiporter.	cephalosporin;fluoroquinolone;glycylcycline;penam;phenicol;rifamycin;tetracycline;triclosan	0
s__Citrobacter braakii	50	contig_1	3272070	3273436	-	cpxA	1-1367/1374	===============	0/0	99.49	85.73	card	BA000007.3:4905062-4903688	CpxA is a membrane-localized sensor kinase that is activated by envelope stress. It starts a kinase cascade that activates CpxR which promotes efflux complex expression.	aminocoumarin;aminoglycoside	0
s__Citrobacter braakii	50	contig_1	2295309	2296123	-	bacA	1-818/822	========/======	4/5	99.03	83.88	card	U00096.3:3204131-3203309	The bacA gene product (BacA) recycles undecaprenyl pyrophosphate during cell wall biosynthesis which confers resistance to bacitracin.	peptide	0
s__Citrobacter braakii	50	contig_1	1870938	1872476	+	emrB	1-1539/1539	===============	0/0	100	83.76	card	U00096:2812615-2814154	emrB is a translocase in the emrB -TolC efflux protein in E. coli. It recognizes substrates including carbonyl cyanide m-chlorophenylhydrazone (CCCP) nalidixic acid and thioloactomycin.	fluoroquinolone	0
s__Citrobacter braakii	50	contig_1	4903636	4905384	+	msbA	1-1749/1749	===============	0/0	100	83.42	card	U00096.3:966620-968369	MsbA is a multidrug resistance transporter homolog from E. coli and belongs to a superfamily of transporters that contain an adenosine triphosphate (ATP) binding cassette (ABC) which is also called a nucleotide-binding domain (NBD). MsbA is a member of the MDR-ABC transporter group by sequence homology. MsbA transports lipid A a major component of the bacterial outer cell membrane and is the only…	nitroimidazole	0
s__Citrobacter braakii	50	contig_1	1164315	1165030	+	baeR	1-716/723	===============	0/0	99.03	83.1	card	AP009048.1:2166412-2167135	BaeR is a response regulator that promotes the expression of MdtABC and AcrD efflux complexes.	aminocoumarin;aminoglycoside	0
s__Citrobacter braakii	50	contig_1	2276280	2277758	+	tolC	1-1488/1488	========/======	7/21	98.99	82.66	card	FJ768952:0-1488	TolC is a protein subunit of many multidrug efflux complexes in Gram negative bacteria. It is an outer membrane efflux protein and is constitutively open. Regulation of efflux activity is often at its periplasmic entrance by other components of the efflux complex.	aminocoumarin;aminoglycoside;carbapenem;cephalosporin;cephamycin;fluoroquinolone;glycylcycline;macrolide;penam;penem;peptide;phenicol;rifamycin;tetracycline;triclosan	0
s__Citrobacter braakii	50	contig_1	1869749	1870921	+	emrA	1-1173/1173	========/======	2/2	99.91	82.37	card	AP009048:2810082-2811255	EmrA is a membrane fusion protein providing an efflux pathway with EmrB and TolC between the inner and outer membranes of E. coli a Gram-negative bacterium.	fluoroquinolone	0
s__Citrobacter braakii	50	contig_1	1158428	1161479	+	mdtC	2-3054/3078	========/======	3/5	99.09	81.96	card	U00096:2158385-2161463	MdtC is a transporter that forms a heteromultimer complex with MdtB to form a multidrug transporter. MdtBC is part of the MdtABC-TolC efflux complex. In the absence of MdtB MdtC can form a homomultimer complex that results in a functioning efflux complex with a narrower drug specificity. mdtC corresponds to 3 loci in Pseudomonas aeruginosa PAO1 (gene name: muxC/muxB) and 3 loci in Pseudomonas aer…	aminocoumarin	0
s__Citrobacter braakii	50	contig_1	1561359	1564472	+	acrD	1-3114/3114	===============	0/0	100	81.95	card	AP009048.1:2586250-2589364	AcrD is an aminoglycoside efflux pump expressed in E. coli. Its expression can be induced by indole and is regulated by baeRS and cpxAR.	aminoglycoside	0
s__Citrobacter braakii	50	contig_1	4424382	4425575	-	Escherichia_coli_acrA	1-1194/1194	===============	0/0	100	81.91	card	U00096.3:485619-484425	AcrA is a subunit of the AcrAB-TolC multidrug efflux system that in E. coli.	cephalosporin;fluoroquinolone;glycylcycline;penam;phenicol;rifamycin;tetracycline;triclosan	0
s__Citrobacter braakii	50	contig_1	1155304	1158426	+	mdtB	1-3123/3123	===============	0/0	100	81.52	card	U00096:2155262-2158385	MdtB is a transporter that forms a heteromultimer complex with MdtC to form a multidrug transporter. MdtBC is part of the MdtABC-TolC efflux complex.	aminocoumarin	0
s__Citrobacter braakii	50	contig_1	1330572	1332212	-	yojI	1-1642/1644	========/======	3/5	99.7	81.2	card	U00096.3:2308615-2306971	YojI mediates resistance to the peptide antibiotic microcin J25 when it is expressed from a multicopy vector. YojI is capable of pumping out microcin molecules. The outer membrane protein TolC in addition to YojI is required for export of microcin J25 out of the cell. Microcin J25 is thus the first known substrate for YojI.	peptide	0
s__Citrobacter braakii	50	contig_1	4313232	4314389	-	Escherichia_coli_ampH	1-1158/1158	===============	0/0	100	80.48	card	AP012030.1:396711-395553	AmpH is a class C ampC-like beta-lactamase and penicillin-binding protein identified in Escherichia coli.	cephalosporin;penam	0
s__Citrobacter braakii	50	contig_1	5034381	5035589	-	mdtH	1-1209/1209	===============	0/0	100	80.07	card	U00096:1125326-1124117	Multidrug resistance protein MdtH	fluoroquinolone	0
s__Citrobacter braakii	50	contig_1	1162915	1164318	+	baeS	1-1404/1404	===============	0/0	100	80.06	card	AP009048:2165012-2166416	BaeS is a sensor kinase in the BaeSR regulatory system. While it phosphorylates BaeR to increase its activity BaeS is not necessary for overexpressed BaeR to confer resistance.	aminocoumarin;aminoglycoside	0
s__Enterococcus_B faecium	30	contig_1	1729267	1730553	+	efmA	1-1287/1287	===============	0/0	100	99.84	card	AB467372.1:284-1571	efmA is an MFS transporter permease in E. faecium.	fluoroquinolone;macrolide	1
s__Enterococcus_B faecium	30	contig_1	723387	723935	-	AAC(6')-Ii	1-549/549	===============	0/0	100	99.82	card	L12710:0-549	AAC(6')-Ii is a chromosomal-encoded aminoglycoside acetyltransferase in Enterococcus spp.	aminoglycoside	1
s__Enterococcus_B faecium	30	contig_1	1113500	1114981	-	msrC	1-1479/1479	========/======	2/3	100	94.27	card	AF313494:0-1479	msrC is a chromosomal-encoded ABC-F subfamily protein expressed in Enterococcus faecium that confers resistance to erythromycin and other macrolide and streptogramin B antibiotics.	lincosamide;macrolide;oxazolidinone;phenicol;pleuromutilin;streptogramin;tetracycline	0
s__Escherichia coli	62	contig_105	6719	7750	+	mdtN	1-1032/1032	===============	0/0	100	100	card	AP009048.1:4307588-4306556	Multidrug resistance efflux pump. Could be involved in resistance to puromycin acriflavine and tetraphenylarsonium chloride.	acridine_dye;nucleoside	1
s__Escherichia coli	62	contig_114	10696	12183	-	tolC	1-1488/1488	===============	0/0	100	100	card	FJ768952:0-1488	TolC is a protein subunit of many multidrug efflux complexes in Gram negative bacteria. It is an outer membrane efflux protein and is constitutively open. Regulation of efflux activity is often at its periplasmic entrance by other components of the efflux complex.	aminocoumarin;aminoglycoside;carbapenem;cephalosporin;cephamycin;fluoroquinolone;glycylcycline;macrolide;penam;penem;peptide;phenicol;rifamycin;tetracycline;triclosan	1
s__Escherichia coli	62	contig_14	42485	43453	+	pmrF	1-969/969	===============	0/0	100	100	card	U00096:2367070-2368039	PmrF is required for the synthesis and transfer of 4-amino-4-deoxy-L-arabinose (Ara4N) to Lipid A which allows gram-negative bacteria to resist the antimicrobial activity of cationic antimicrobial peptides and antibiotics such as polymyxin. pmrF corresponds to 1 locus in Pseudomonas aeruginosa PAO1 and 1 locus in Pseudomonas aeruginosa LESB58.	peptide	1
s__Escherichia coli	62	contig_32	12967	13788	-	bacA	1-822/822	===============	0/0	100	100	card	U00096.3:3204131-3203309	The bacA gene product (BacA) recycles undecaprenyl pyrophosphate during cell wall biosynthesis which confers resistance to bacitracin.	peptide	1
s__Escherichia coli	62	contig_85	106932	107462	+	emrR	1-531/531	===============	0/0	100	100	card	U00096.3:2810769-2811300	EmrR is a negative regulator for the EmrAB-TolC multidrug efflux pump in E. coli. Mutations lead to EmrAB-TolC overexpression.	fluoroquinolone	1
s__Escherichia coli	62	contig_85	108778	110316	+	emrB	1-1539/1539	===============	0/0	100	100	card	U00096:2812615-2814154	emrB is a translocase in the emrB -TolC efflux protein in E. coli. It recognizes substrates including carbonyl cyanide m-chlorophenylhydrazone (CCCP) nalidixic acid and thioloactomycin.	fluoroquinolone	1
s__Escherichia coli	62	contig_93	7830	8884	+	emrK	2-1056/1056	===============	0/0	99.91	100	card	D78168:536-1592	emrK is a membrane fusion protein that is a homolog of EmrA. Together with the inner membrane transporter EmrY and the outer membrane channel TolC it mediates multidrug efflux.	tetracycline	1
s__Escherichia coli	62	contig_93	8884	10422	+	emrY	1-1539/1539	===============	0/0	100	99.94	card	D78168:1591-3130	emrY is a multidrug transport that moves substrates across the inner membrane of the Gram-negative E. coli. It is a homolog of emrB.	tetracycline	1
s__Escherichia coli	62	contig_26	31959	35081	+	mdtB	1-3123/3123	===============	0/0	100	99.9	card	U00096:2155262-2158385	MdtB is a transporter that forms a heteromultimer complex with MdtC to form a multidrug transporter. MdtBC is part of the MdtABC-TolC efflux complex.	aminocoumarin	1
s__Escherichia coli	62	contig_85	107589	108761	+	emrA	1-1173/1173	===============	0/0	100	99.83	card	AP009048:2810082-2811255	EmrA is a membrane fusion protein providing an efflux pathway with EmrB and TolC between the inner and outer membranes of E. coli a Gram-negative bacterium.	fluoroquinolone	1
s__Escherichia coli	62	contig_79	19862	21055	-	Escherichia_coli_acrA	1-1194/1194	===============	0/0	100	99.75	card	U00096.3:485619-484425	AcrA is a subunit of the AcrAB-TolC multidrug efflux system that in E. coli.	cephalosporin;fluoroquinolone;glycylcycline;penam;phenicol;rifamycin;tetracycline;triclosan	1
s__Escherichia coli	62	contig_40	24792	25175	+	marA	1-384/384	===============	0/0	100	99.74	card	AP009048.1:1621287-1621671	In the presence of antibiotic stress E. coli overexpresses the global activator protein MarA which besides inducing MDR efflux pump AcrAB also down- regulates synthesis of the porin OmpF.	carbapenem;cephalosporin;cephamycin;fluoroquinolone;glycylcycline;monobactam;penam;penem;phenicol;rifamycin;tetracycline;triclosan	1
s__Escherichia coli	62	contig_62	37200	38426	+	mdtG	1-1227/1227	===============	0/0	100	99.59	card	CP000800.1:1192954-1191727	The MdtG protein also named YceE appears to be a member of the major facilitator superfamily of transporters and it has been reported when overexpressed to increase fosfomycin and deoxycholate resistances. mdtG is a member of the marA-soxS-rob regulon.	fosfomycin	1
s__Escherichia coli	62	contig_93	2322	5913	-	evgS	1-3594/3594	========/======	2/2	99.94	99.58	card	U00096:2484373-2487967	EvgS is a sensor protein that phosphorylates the regulatory protein EvgA. evgS corresponds to 1 locus in Pseudomonas aeruginosa PAO1 and 1 locus in Pseudomonas aeruginosa LESB58.	fluoroquinolone;macrolide;penam;tetracycline	1
s__Escherichia coli	62	contig_79	16689	19839	-	acrB	1-3150/3150	========/======	1/1	100	99.56	card	U00096.3:484403-481253	Protein subunit of AcrA-AcrB-TolC multidrug efflux complex. AcrB functions as a herterotrimer which forms the inner membrane component and is primarily responsible for substrate recognition and energy transduction by acting as a drug/proton antiporter.	cephalosporin;fluoroquinolone;glycylcycline;penam;phenicol;rifamycin;tetracycline;triclosan	1
s__Escherichia coli	62	contig_30	15264	15677	+	H-NS	1-414/414	===============	0/0	100	99.52	card	BA000007.3:1738104-1737690	H-NS is a histone-like protein involved in global gene regulation in Gram-negative bacteria. It is a repressor of the membrane fusion protein genes acrE mdtE and emrK as well as nearby genes of many RND-type multidrug exporters.	cephalosporin;cephamycin;fluoroquinolone;macrolide;penam;tetracycline	1
s__Escherichia coli	62	contig_30	21763	22176	-	H-NS	1-414/414	===============	0/0	100	99.52	card	BA000007.3:1738104-1737690	H-NS is a histone-like protein involved in global gene regulation in Gram-negative bacteria. It is a repressor of the membrane fusion protein genes acrE mdtE and emrK as well as nearby genes of many RND-type multidrug exporters.	cephalosporin;cephamycin;fluoroquinolone;macrolide;penam;tetracycline	1
s__Escherichia coli	62	contig_46	44066	45709	+	eptA	1-1644/1644	===============	0/0	100	99.39	card	AP009048:4340268-4338624	PmrC mediates the modification of Lipid A by the addition of 4-amino-4-deoxy-L-arabinose (L-Ara4N) and phosphoethanolamine resulting in a less negative cell membrane and decreased binding of polymyxin B.	peptide	1
s__Escherichia coli	62	contig_91	48536	49168	+	CRP	1-633/633	===============	0/0	100	99.21	card	AP009048.1:4154296-4153663	CRP is a global regulator that represses MdtEF multidrug efflux pump expression.	fluoroquinolone;macrolide;penam	1
s__Escherichia coli	62	contig_77	27382	30495	+	acrD	1-3114/3114	========/======	2/2	99.97	99.2	card	AP009048.1:2586250-2589364	AcrD is an aminoglycoside efflux pump expressed in E. coli. Its expression can be induced by indole and is regulated by baeRS and cpxAR.	aminoglycoside	1
s__Escherichia coli	62	contig_103	10602	11264	+	acrS	1-663/663	===============	0/0	100	99.09	card	U00096:3413465-3412802	AcrS is a repressor of the AcrAB efflux complex and is associated with the expression of AcrEF. AcrS is believed to regulate a switch between AcrAB and AcrEF efflux.	cephalosporin;cephamycin;fluoroquinolone;glycylcycline;penam;phenicol;rifamycin;tetracycline;triclosan	1
s__Escherichia coli	62	contig_26	35082	38159	+	mdtC	1-3078/3078	===============	0/0	100	99.09	card	U00096:2158385-2161463	MdtC is a transporter that forms a heteromultimer complex with MdtB to form a multidrug transporter. MdtBC is part of the MdtABC-TolC efflux complex. In the absence of MdtB MdtC can form a homomultimer complex that results in a functioning efflux complex with a narrower drug specificity. mdtC corresponds to 3 loci in Pseudomonas aeruginosa PAO1 (gene name: muxC/muxB) and 3 loci in Pseudomonas aer…	aminocoumarin	1
s__Escherichia coli	62	contig_103	5930	9034	-	acrF	1-3105/3105	===============	0/0	100	99.07	card	U00096:3415032-3418137	AcrF is a inner membrane transporter similar to AcrB.	cephalosporin;cephamycin;fluoroquinolone;penam	1
s__Escherichia coli	62	contig_105	7750	9801	+	mdtO	1-2052/2052	===============	0/0	100	99.03	card	AP009048.1:4306557-4304505	Multidrug resistance efflux pump. Could be involved in resistance to puromycin acriflavine and tetraphenylarsonium chloride	acridine_dye;nucleoside	1
s__Escherichia coli	62	contig_93	5918	6532	-	evgA	1-615/615	===============	0/0	100	99.02	card	BA000007.3:3212025-3212640	EvgA when phosphorylated is a positive regulator for efflux protein complexes emrKY and mdtEF. While usually phosphorylated in a EvgS dependent manner it can be phosphorylated in the absence of EvgS when overexpressed.	fluoroquinolone;macrolide;penam;tetracycline	1
s__Escherichia coli	62	contig_62	183251	184999	-	msbA	1-1749/1749	===============	0/0	100	98.97	card	U00096.3:966620-968369	MsbA is a multidrug resistance transporter homolog from E. coli and belongs to a superfamily of transporters that contain an adenosine triphosphate (ATP) binding cassette (ABC) which is also called a nucleotide-binding domain (NBD). MsbA is a member of the MDR-ABC transporter group by sequence homology. MsbA transports lipid A a major component of the bacterial outer cell membrane and is the only…	nitroimidazole	1
s__Escherichia coli	62	contig_103	9046	10203	-	acrE	1-1158/1158	===============	0/0	100	98.96	card	U00096:3413863-3415021	AcrE is a membrane fusion protein similar to AcrA.	cephalosporin;cephamycin;fluoroquinolone;penam	1
s__Escherichia coli	62	contig_48	66237	67610	-	cpxA	1-1374/1374	===============	0/0	100	98.91	card	BA000007.3:4905062-4903688	CpxA is a membrane-localized sensor kinase that is activated by envelope stress. It starts a kinase cascade that activates CpxR which promotes efflux complex expression.	aminocoumarin;aminoglycoside	1
s__Escherichia coli	62	contig_28	58228	59385	+	Escherichia_coli_ampH	1-1158/1158	===============	0/0	100	98.88	card	AP012030.1:396711-395553	AmpH is a class C ampC-like beta-lactamase and penicillin-binding protein identified in Escherichia coli.	cephalosporin;penam	1
s__Escherichia coli	62	contig_26	30712	31959	+	mdtA	1-1248/1248	===============	0/0	100	98.64	card	U00096:2154015-2155263	MdtA is the membrane fusion protein of the multidrug efflux complex mdtABC.	aminocoumarin	1
s__Escherichia coli	62	contig_62	27363	28571	+	mdtH	1-1209/1209	===============	0/0	100	98.59	card	U00096:1125326-1124117	Multidrug resistance protein MdtH	fluoroquinolone	1
s__Escherichia coli	62	contig_124	37775	39007	+	Escherichia_coli_mdfA	1-1233/1233	===============	0/0	100	98.38	card	JQ394987:0-1233	Multidrug efflux pump in E. coli. This multidrug efflux system was originally identified as the Cmr/CmlA chloramphenicol exporter.	benzalkonium_chloride;rhodamine;tetracycline	1
s__Escherichia coli	62	contig_105	9798	11264	+	mdtP	1-1467/1467	===============	0/0	100	98.36	card	AP009048.1:4304509-4303042	Multidrug resistance efflux pump. Could be involved in resistance to puromycin acriflavine and tetraphenylarsonium chloride	acridine_dye;nucleoside	1
s__Escherichia coli	62	contig_26	40972	41694	+	baeR	1-723/723	===============	0/0	100	98.2	card	AP009048.1:2166412-2167135	BaeR is a response regulator that promotes the expression of MdtABC and AcrD efflux complexes.	aminocoumarin;aminoglycoside	1
s__Escherichia coli	62	contig_31	124365	126008	-	yojI	1-1644/1644	===============	0/0	100	98.05	card	U00096.3:2308615-2306971	YojI mediates resistance to the peptide antibiotic microcin J25 when it is expressed from a multicopy vector. YojI is capable of pumping out microcin molecules. The outer membrane protein TolC in addition to YojI is required for export of microcin J25 out of the cell. Microcin J25 is thus the first known substrate for YojI.	peptide	1
s__Escherichia coli	62	contig_77	51229	51703	+	mphB	3-477/477	===============	0/0	99.58	97.89	card	AE005174.2:3397370-3397847	The mphB gene encodes for MPH(2')-II. This enzymes phosphorylates 14-membered and 16-membered macrolides. It phosphorylates macrolides in GTP- dependent manner at 2'-OH hydroxyl of desosamine sugar of macrolides.	macrolide	1
s__Escherichia coli	62	contig_33	449064	450197	+	Escherichia_coli_ampC	1-1134/1134	===============	0/0	100	97.53	card	U00096.3:4378944-4377810	A class C ampC beta-lactamase (cephalosporinase) enzyme described in Escherichia coli shown clinically to confer resistance to penicillin-like and cephalosporin-class antibiotics.	cephalosporin;penam	1
s__Escherichia coli	62	contig_26	39572	40975	+	baeS	1-1404/1404	===============	0/0	100	97.01	card	AP009048:2165012-2166416	BaeS is a sensor kinase in the BaeSR regulatory system. While it phosphorylates BaeR to increase its activity BaeS is not necessary for overexpressed BaeR to confer resistance.	aminocoumarin;aminoglycoside	1
s__Escherichia coli	62	contig_22	7721	8398	+	kdpE	1-678/678	===============	0/0	100	96.75	card	U00096.3:721733-721055	kdpE is a transcriptional activator that is part of the two-component system KdpD/KdpE that is studied for its regulatory role in potassium transport and has been identified as an adaptive regulator involved in the virulence and intracellular survival of pathogenic bacteria. kdpE regulates a range of virulence loci through direct promoter binding.	aminoglycoside	0
s__Escherichia coli	62	contig_33	281422	282654	+	mdtM	1-1233/1233	===============	0/0	100	96.35	card	U00096.3:4568519-4567286	Multidrug resistance protein MdtM	acridine_dye;fluoroquinolone;lincosamide;nucleoside;phenicol	0
s__Escherichia coli	62	contig_24	4447	5613	-	ugd	1-1167/1167	===============	0/0	100	95.97	card	U00096:2099613-2098446	PmrE is required for the synthesis and transfer of 4-amino-4-deoxy-L-arabinose (Ara4N) to Lipid A which allows gram-negative bacteria to resist the antimicrobial activity of cationic antimicrobial peptides and antibiotics such as polymyxin	peptide	0
s__Klebsiella grimontii	2	contig_1	1693891	1694763	+	OXY-6-2	1-873/873	===============	0/0	100	99.89	card	AJ871875:0-873	OXY-6-2 is a beta-lactamase found in Klebsiella oxytoca	cephalosporin;monobactam;penam	1
s__Klebsiella grimontii	2	contig_1	587907	591059	-	oqxB	1-3153/3153	===============	0/0	100	90.48	card	EU370913.1:47850-51003	RND efflux pump conferring resistance to fluoroquinolone	diaminopyrimidine;fluoroquinolone;glycylcycline;nitrofuran;tetracycline	0
s__Klebsiella grimontii	2	contig_1	4401315	4402487	-	Klebsiella_pneumoniae_KpnG	1-1173/1173	===============	0/0	100	89.09	card	ACWO01000051.1:22092-23265	KpnG consists of ~390 residues and resembles EmrA of E. coli. Disruption of the pump components KpnG-KpnH signficantly decrease resistance to azithromycin ceftazidime ciprofloxacin ertapenem erythromycin gentamicin imipenem ticarcillin norfloxacin polymyxin-B piperacillin spectinomycin tobramycin and streptomycin	aminoglycoside;carbapenem;cephalosporin;fluoroquinolone;macrolide;penam;penem;peptide	0
s__Klebsiella grimontii	2	contig_2	277288	277689	+	H-NS	1-402/414	===============	0/0	97.1	87.81	card	BA000007.3:1738104-1737690	H-NS is a histone-like protein involved in global gene regulation in Gram-negative bacteria. It is a repressor of the membrane fusion protein genes acrE mdtE and emrK as well as nearby genes of many RND-type multidrug exporters.	cephalosporin;cephamycin;fluoroquinolone;macrolide;penam;tetracycline	0
s__Klebsiella grimontii	2	contig_1	591083	592258	-	oqxA	1-1176/1176	===============	0/0	100	87.08	card	EU370913.1:46651-47827	RND efflux pump conferring resistance to fluoroquinolone	diaminopyrimidine;fluoroquinolone;glycylcycline;nitrofuran;tetracycline	0
s__Klebsiella grimontii	2	contig_1	3623137	3623769	-	CRP	1-633/633	===============	0/0	100	86.41	card	AP009048.1:4154296-4153663	CRP is a global regulator that represses MdtEF multidrug efflux pump expression.	fluoroquinolone;macrolide;penam	0
s__Klebsiella grimontii	2	contig_1	59170	59499	+	Klebsiella_pneumoniae_KpnF	1-330/330	===============	0/0	100	84.85	card	AP006725.1:2484238-2484568	KpnF subunit of KpnEF resembles EbrAB from E. coli. Mutation in KpnEF resulted in increased susceptibility to cefepime ceftriaxon colistin erythromycin rifampin tetracycline and streptomycin as well as enhanced sensitivity toward sodium dodecyl sulfate deoxycholate dyes benzalkonium chloride chlorhexidine and triclosan.	aminoglycoside;cephalosporin;macrolide;peptide;rifamycin;tetracycline	0
s__Klebsiella grimontii	2	contig_1	4399761	4401299	-	Klebsiella_pneumoniae_KpnH	1-1539/1539	===============	0/0	100	84.67	card	ASTU01000063.1:61248-62787	KpnH consists of ~511 residues resembles EmrB of E. coli and is probably a translocase in the KpnGH-TolC efflux protein in K. pneumoniae. Disruption of the pump components KpnG-KpnH signficantly decrease resistance to azithromycin ceftazidime ciprofloxacin ertapenem erythromycin gentamicin imipenem ticarcillin norfloxacin polymyxin-B piperacillin spectinomycin tobramycin and streptomycin.	aminoglycoside;carbapenem;cephalosporin;fluoroquinolone;macrolide;penam;penem;peptide	0
s__Klebsiella grimontii	2	contig_1	1792161	1793354	+	Klebsiella_pneumoniae_acrA	1-1197/1197	========/======	2/3	99.75	84.29	card	AJ318073.1:793-1990	AcrA is a subunit of the AcrAB multidrug efflux system that in K. pneumoniae which is encoded by the acrRAB operon.	cephalosporin;fluoroquinolone;glycylcycline;penam;phenicol;rifamycin;tetracycline;triclosan	0
s__Klebsiella grimontii	2	contig_1	1633699	1634054	-	ramA	21-375/375	========/======	1/1	94.67	83.71	card	JQ727668:0-375	RamA (resistance antibiotic multiple) is a positive regulator of AcrAB-TolC and leads to high level multidrug resistance in Klebsiella pneumoniae Salmonella enterica and Enterobacter aerugenes increasing the expression of both the mar operon as well as AcrAB. RamA also decreases OmpF expression.	carbapenem;cephalosporin;cephamycin;fluoroquinolone;glycylcycline;monobactam;penam;penem;phenicol;rifamycin;tetracycline;triclosan	0
s__Klebsiella grimontii	2	contig_1	1793377	1796521	+	acrB	1-3148/3150	========/======	1/3	99.84	83.04	card	U00096.3:484403-481253	Protein subunit of AcrA-AcrB-TolC multidrug efflux complex. AcrB functions as a herterotrimer which forms the inner membrane component and is primarily responsible for substrate recognition and energy transduction by acting as a drug/proton antiporter.	cephalosporin;fluoroquinolone;glycylcycline;penam;phenicol;rifamycin;tetracycline;triclosan	0
s__Klebsiella grimontii	2	contig_1	58821	59142	+	Klebsiella_pneumoniae_KpnE	1-322/363	==============.	0/0	88.71	82.92	card	AP006725.1:2483889-2484252	KpnE subunit of KpnEF resembles EbrAB from E. coli. Mutation in KpnEF resulted in increased susceptibility to cefepime ceftriaxon colistin erythromycin rifampin tetracycline and streptomycin as well as enhanced sensitivity toward sodium dodecyl sulfate deoxycholate dyes benzalkonium chloride chlorhexidine and triclosan	aminoglycoside;cephalosporin;macrolide;peptide;rifamycin;tetracycline	0
s__Klebsiella grimontii	2	contig_1	4402637	4403149	-	emrR	1-513/531	===============	0/0	96.61	82.85	card	U00096.3:2810769-2811300	EmrR is a negative regulator for the EmrAB-TolC multidrug efflux pump in E. coli. Mutations lead to EmrAB-TolC overexpression.	fluoroquinolone	0
s__Klebsiella grimontii	2	contig_2	711517	712229	+	baeR	1-713/723	===============	0/0	98.62	82.19	card	AP009048.1:2166412-2167135	BaeR is a response regulator that promotes the expression of MdtABC and AcrD efflux complexes.	aminocoumarin;aminoglycoside	0
s__Klebsiella grimontii	2	contig_2	705494	708571	+	mdtC	1-3078/3078	========/======	2/2	99.97	81.88	card	U00096:2158385-2161463	MdtC is a transporter that forms a heteromultimer complex with MdtB to form a multidrug transporter. MdtBC is part of the MdtABC-TolC efflux complex. In the absence of MdtB MdtC can form a homomultimer complex that results in a functioning efflux complex with a narrower drug specificity. mdtC corresponds to 3 loci in Pseudomonas aeruginosa PAO1 (gene name: muxC/muxB) and 3 loci in Pseudomonas aer…	aminocoumarin	0
s__Klebsiella grimontii	2	contig_1	132821	133172	-	marA	1-352/384	==============.	0/0	91.67	81.82	card	AP009048.1:1621287-1621671	In the presence of antibiotic stress E. coli overexpresses the global activator protein MarA which besides inducing MDR efflux pump AcrAB also down- regulates synthesis of the porin OmpF.	carbapenem;cephalosporin;cephamycin;fluoroquinolone;glycylcycline;monobactam;penam;penem;phenicol;rifamycin;tetracycline;triclosan	0
s__Klebsiella grimontii	2	contig_1	3027556	3028887	+	cpxA	1-1332/1374	===============	0/0	96.94	81.23	card	BA000007.3:4905062-4903688	CpxA is a membrane-localized sensor kinase that is activated by envelope stress. It starts a kinase cascade that activates CpxR which promotes efflux complex expression.	aminocoumarin;aminoglycoside	0
s__Klebsiella grimontii	2	contig_2	702371	705492	+	mdtB	1-3122/3123	========/======	4/4	99.9	81.21	card	U00096:2155262-2158385	MdtB is a transporter that forms a heteromultimer complex with MdtC to form a multidrug transporter. MdtBC is part of the MdtABC-TolC efflux complex.	aminocoumarin	0
s__Klebsiella grimontii	2	contig_1	2442766	2443177	-	FosA5	1-412/420	===============	0/0	98.1	81.07	card	KP143090.1:1619-1199	fosA5 is a fosfomycin resistance gene isolated from clinical strain of Escherichia coli E265. It is susceptible to amikacin tetracycline and imipenem and resistant to sulphonamide cephalosporins gentamicin ciprofloxacin chloramphenicol and streptomycin	fosfomycin	0
s__Klebsiella grimontii	2	contig_1	3905024	3905845	+	bacA	1-822/822	========/======	2/8	99.51	80.87	card	U00096.3:3204131-3203309	The bacA gene product (BacA) recycles undecaprenyl pyrophosphate during cell wall biosynthesis which confers resistance to bacitracin.	peptide	0
s__Klebsiella grimontii	2	contig_1	4683083	4686196	-	acrD	1-3114/3114	========/======	6/12	99.81	80.77	card	AP009048.1:2586250-2589364	AcrD is an aminoglycoside efflux pump expressed in E. coli. Its expression can be induced by indole and is regulated by baeRS and cpxAR.	aminoglycoside	0
s__Klebsiella grimontii	2	contig_1	1186930	1188678	-	msbA	1-1749/1749	===============	0/0	100	80.67	card	U00096.3:966620-968369	MsbA is a multidrug resistance transporter homolog from E. coli and belongs to a superfamily of transporters that contain an adenosine triphosphate (ATP) binding cassette (ABC) which is also called a nucleotide-binding domain (NBD). MsbA is a member of the MDR-ABC transporter group by sequence homology. MsbA transports lipid A a major component of the bacterial outer cell membrane and is the only…	nitroimidazole	0
s__Klebsiella grimontii	73	contig_6	3150335	3151206	-	OXY-4-1	1-872/873	===============	0/0	99.89	99.89	card	AY077481:185-1058	OXY-4-1 is a beta-lactamase found in Klebsiella oxytoca	cephalosporin;monobactam;penam	1
s__Klebsiella grimontii	73	contig_6	4298404	4301556	+	oqxB	1-3153/3153	===============	0/0	100	89.91	card	EU370913.1:47850-51003	RND efflux pump conferring resistance to fluoroquinolone	diaminopyrimidine;fluoroquinolone;glycylcycline;nitrofuran;tetracycline	0
s__Klebsiella grimontii	73	contig_6	154405	155577	+	Klebsiella_pneumoniae_KpnG	1-1173/1173	===============	0/0	100	89.09	card	ACWO01000051.1:22092-23265	KpnG consists of ~390 residues and resembles EmrA of E. coli. Disruption of the pump components KpnG-KpnH signficantly decrease resistance to azithromycin ceftazidime ciprofloxacin ertapenem erythromycin gentamicin imipenem ticarcillin norfloxacin polymyxin-B piperacillin spectinomycin tobramycin and streptomycin	aminoglycoside;carbapenem;cephalosporin;fluoroquinolone;macrolide;penam;penem;peptide	0
s__Klebsiella grimontii	73	contig_6	5146656	5147057	+	H-NS	1-402/414	===============	0/0	97.1	87.56	card	BA000007.3:1738104-1737690	H-NS is a histone-like protein involved in global gene regulation in Gram-negative bacteria. It is a repressor of the membrane fusion protein genes acrE mdtE and emrK as well as nearby genes of many RND-type multidrug exporters.	cephalosporin;cephamycin;fluoroquinolone;macrolide;penam;tetracycline	0
s__Klebsiella grimontii	73	contig_6	4297205	4298380	+	oqxA	1-1176/1176	===============	0/0	100	86.73	card	EU370913.1:46651-47827	RND efflux pump conferring resistance to fluoroquinolone	diaminopyrimidine;fluoroquinolone;glycylcycline;nitrofuran;tetracycline	0
s__Klebsiella grimontii	73	contig_6	1034348	1034980	+	CRP	1-633/633	===============	0/0	100	86.41	card	AP009048.1:4154296-4153663	CRP is a global regulator that represses MdtEF multidrug efflux pump expression.	fluoroquinolone;macrolide;penam	0
s__Klebsiella grimontii	73	contig_6	4844445	4844774	-	Klebsiella_pneumoniae_KpnF	1-330/330	===============	0/0	100	85.15	card	AP006725.1:2484238-2484568	KpnF subunit of KpnEF resembles EbrAB from E. coli. Mutation in KpnEF resulted in increased susceptibility to cefepime ceftriaxon colistin erythromycin rifampin tetracycline and streptomycin as well as enhanced sensitivity toward sodium dodecyl sulfate deoxycholate dyes benzalkonium chloride chlorhexidine and triclosan.	aminoglycoside;cephalosporin;macrolide;peptide;rifamycin;tetracycline	0
s__Klebsiella grimontii	73	contig_6	155593	157131	+	Klebsiella_pneumoniae_KpnH	1-1539/1539	===============	0/0	100	84.92	card	ASTU01000063.1:61248-62787	KpnH consists of ~511 residues resembles EmrB of E. coli and is probably a translocase in the KpnGH-TolC efflux protein in K. pneumoniae. Disruption of the pump components KpnG-KpnH signficantly decrease resistance to azithromycin ceftazidime ciprofloxacin ertapenem erythromycin gentamicin imipenem ticarcillin norfloxacin polymyxin-B piperacillin spectinomycin tobramycin and streptomycin.	aminoglycoside;carbapenem;cephalosporin;fluoroquinolone;macrolide;penam;penem;peptide	0
s__Klebsiella grimontii	73	contig_6	3014413	3015606	-	Klebsiella_pneumoniae_acrA	1-1197/1197	========/======	2/3	99.75	84.21	card	AJ318073.1:793-1990	AcrA is a subunit of the AcrAB multidrug efflux system that in K. pneumoniae which is encoded by the acrRAB operon.	cephalosporin;fluoroquinolone;glycylcycline;penam;phenicol;rifamycin;tetracycline;triclosan	0
s__Klebsiella grimontii	73	contig_6	3011246	3014390	-	acrB	1-3148/3150	========/======	1/3	99.84	82.72	card	U00096.3:484403-481253	Protein subunit of AcrA-AcrB-TolC multidrug efflux complex. AcrB functions as a herterotrimer which forms the inner membrane component and is primarily responsible for substrate recognition and energy transduction by acting as a drug/proton antiporter.	cephalosporin;fluoroquinolone;glycylcycline;penam;phenicol;rifamycin;tetracycline;triclosan	0
s__Klebsiella grimontii	73	contig_6	3212013	3212368	+	ramA	21-375/375	========/======	1/1	94.67	82.58	card	JQ727668:0-375	RamA (resistance antibiotic multiple) is a positive regulator of AcrAB-TolC and leads to high level multidrug resistance in Klebsiella pneumoniae Salmonella enterica and Enterobacter aerugenes increasing the expression of both the mar operon as well as AcrAB. RamA also decreases OmpF expression.	carbapenem;cephalosporin;cephamycin;fluoroquinolone;glycylcycline;monobactam;penam;penem;phenicol;rifamycin;tetracycline;triclosan	0
s__Klebsiella grimontii	73	contig_6	5608570	5609282	+	baeR	1-713/723	===============	0/0	98.62	82.47	card	AP009048.1:2166412-2167135	BaeR is a response regulator that promotes the expression of MdtABC and AcrD efflux complexes.	aminocoumarin;aminoglycoside	0
s__Klebsiella grimontii	73	contig_6	153743	154255	+	emrR	1-513/531	===============	0/0	96.61	82.07	card	U00096.3:2810769-2811300	EmrR is a negative regulator for the EmrAB-TolC multidrug efflux pump in E. coli. Mutations lead to EmrAB-TolC overexpression.	fluoroquinolone	0
s__Klebsiella grimontii	73	contig_6	5602547	5605624	+	mdtC	1-3078/3078	========/======	2/2	99.97	81.75	card	U00096:2158385-2161463	MdtC is a transporter that forms a heteromultimer complex with MdtB to form a multidrug transporter. MdtBC is part of the MdtABC-TolC efflux complex. In the absence of MdtB MdtC can form a homomultimer complex that results in a functioning efflux complex with a narrower drug specificity. mdtC corresponds to 3 loci in Pseudomonas aeruginosa PAO1 (gene name: muxC/muxB) and 3 loci in Pseudomonas aer…	aminocoumarin	0
s__Klebsiella grimontii	73	contig_6	2288328	2288739	+	FosA5	1-412/420	========/======	2/4	97.62	81.64	card	KP143090.1:1619-1199	fosA5 is a fosfomycin resistance gene isolated from clinical strain of Escherichia coli E265. It is susceptible to amikacin tetracycline and imipenem and resistant to sulphonamide cephalosporins gentamicin ciprofloxacin chloramphenicol and streptomycin	fosfomycin	0
s__Klebsiella grimontii	73	contig_6	4844803	4845123	-	Klebsiella_pneumoniae_KpnE	1-321/363	==============.	0/0	88.43	81.62	card	AP006725.1:2483889-2484252	KpnE subunit of KpnEF resembles EbrAB from E. coli. Mutation in KpnEF resulted in increased susceptibility to cefepime ceftriaxon colistin erythromycin rifampin tetracycline and streptomycin as well as enhanced sensitivity toward sodium dodecyl sulfate deoxycholate dyes benzalkonium chloride chlorhexidine and triclosan	aminoglycoside;cephalosporin;macrolide;peptide;rifamycin;tetracycline	0
s__Klebsiella grimontii	73	contig_6	5599424	5602546	+	mdtB	1-3123/3123	========/======	2/2	99.97	81.56	card	U00096:2155262-2158385	MdtB is a transporter that forms a heteromultimer complex with MdtC to form a multidrug transporter. MdtBC is part of the MdtABC-TolC efflux complex.	aminocoumarin	0
s__Klebsiella grimontii	73	contig_6	4773670	4774021	+	marA	1-352/384	==============.	0/0	91.67	81.53	card	AP009048.1:1621287-1621671	In the presence of antibiotic stress E. coli overexpresses the global activator protein MarA which besides inducing MDR efflux pump AcrAB also down- regulates synthesis of the porin OmpF.	carbapenem;cephalosporin;cephamycin;fluoroquinolone;glycylcycline;monobactam;penam;penem;phenicol;rifamycin;tetracycline;triclosan	0
s__Klebsiella grimontii	73	contig_6	750278	751099	-	bacA	1-822/822	========/======	2/8	99.51	81.23	card	U00096.3:3204131-3203309	The bacA gene product (BacA) recycles undecaprenyl pyrophosphate during cell wall biosynthesis which confers resistance to bacitracin.	peptide	0
s__Klebsiella grimontii	73	contig_6	5994188	5997301	+	acrD	1-3114/3114	========/======	4/8	99.87	81.17	card	AP009048.1:2586250-2589364	AcrD is an aminoglycoside efflux pump expressed in E. coli. Its expression can be induced by indole and is regulated by baeRS and cpxAR.	aminoglycoside	0
s__Klebsiella grimontii	73	contig_6	1624620	1625986	-	cpxA	1-1367/1374	===============	0/0	99.49	80.98	card	BA000007.3:4905062-4903688	CpxA is a membrane-localized sensor kinase that is activated by envelope stress. It starts a kinase cascade that activates CpxR which promotes efflux complex expression.	aminocoumarin;aminoglycoside	0
s__Klebsiella grimontii	73	contig_6	3682866	3684614	+	msbA	1-1749/1749	===============	0/0	100	80.96	card	U00096.3:966620-968369	MsbA is a multidrug resistance transporter homolog from E. coli and belongs to a superfamily of transporters that contain an adenosine triphosphate (ATP) binding cassette (ABC) which is also called a nucleotide-binding domain (NBD). MsbA is a member of the MDR-ABC transporter group by sequence homology. MsbA transports lipid A a major component of the bacterial outer cell membrane and is the only…	nitroimidazole	0
s__Klebsiella grimontii	73	contig_6	4239870	4240974	-	Klebsiella_pneumoniae_OmpK37	1-1123/1125	========/======	9/28	97.78	80.58	card	AJ011502.1:300-1425	Klebsiella pneumoniae outer membrane porin protein. Is preferentially detected in porin-deficient strains. Functional characterization of this new porin revealed a narrower pore than those of porins OmpK35 and OmpK36 which did not allow penetration by certain beta-lactams. Also when a resistant strain expresses porin OmpK37 is less susceptible to cefotaxime and cefoxitin than when it is expressin…	carbapenem;cephalosporin;cephamycin;monobactam;penam;penem	0
s__Klebsiella oxytoca	74	contig_1	2940709	2941578	+	OXY-2-3	1-870/870	===============	0/0	100	99.89	card	AY077488:161-1031	OXY-2-3 is a beta-lactamase found in Klebsiella oxytoca	cephalosporin;monobactam;penam	1
s__Klebsiella oxytoca	74	contig_1	1846059	1849211	-	oqxB	1-3153/3153	===============	0/0	100	88.2	card	EU370913.1:47850-51003	RND efflux pump conferring resistance to fluoroquinolone	diaminopyrimidine;fluoroquinolone;glycylcycline;nitrofuran;tetracycline	0
s__Klebsiella oxytoca	74	contig_1	5847141	5848313	-	Klebsiella_pneumoniae_KpnG	1-1173/1173	===============	0/0	100	88.15	card	ACWO01000051.1:22092-23265	KpnG consists of ~390 residues and resembles EmrA of E. coli. Disruption of the pump components KpnG-KpnH signficantly decrease resistance to azithromycin ceftazidime ciprofloxacin ertapenem erythromycin gentamicin imipenem ticarcillin norfloxacin polymyxin-B piperacillin spectinomycin tobramycin and streptomycin	aminoglycoside;carbapenem;cephalosporin;fluoroquinolone;macrolide;penam;penem;peptide	0
s__Klebsiella oxytoca	74	contig_1	1022914	1023315	-	H-NS	1-402/414	===============	0/0	97.1	87.56	card	BA000007.3:1738104-1737690	H-NS is a histone-like protein involved in global gene regulation in Gram-negative bacteria. It is a repressor of the membrane fusion protein genes acrE mdtE and emrK as well as nearby genes of many RND-type multidrug exporters.	cephalosporin;cephamycin;fluoroquinolone;macrolide;penam;tetracycline	0
s__Klebsiella oxytoca	74	contig_1	4971829	4972461	-	CRP	1-633/633	===============	0/0	100	86.73	card	AP009048.1:4154296-4153663	CRP is a global regulator that represses MdtEF multidrug efflux pump expression.	fluoroquinolone;macrolide;penam	0
s__Klebsiella oxytoca	74	contig_1	1294639	1294968	+	Klebsiella_pneumoniae_KpnF	1-330/330	===============	0/0	100	85.45	card	AP006725.1:2484238-2484568	KpnF subunit of KpnEF resembles EbrAB from E. coli. Mutation in KpnEF resulted in increased susceptibility to cefepime ceftriaxon colistin erythromycin rifampin tetracycline and streptomycin as well as enhanced sensitivity toward sodium dodecyl sulfate deoxycholate dyes benzalkonium chloride chlorhexidine and triclosan.	aminoglycoside;cephalosporin;macrolide;peptide;rifamycin;tetracycline	0
s__Klebsiella oxytoca	74	contig_1	1849235	1850410	-	oqxA	1-1176/1176	===============	0/0	100	84.86	card	EU370913.1:46651-47827	RND efflux pump conferring resistance to fluoroquinolone	diaminopyrimidine;fluoroquinolone;glycylcycline;nitrofuran;tetracycline	0
s__Klebsiella oxytoca	74	contig_1	5845587	5847125	-	Klebsiella_pneumoniae_KpnH	1-1539/1539	===============	0/0	100	84.6	card	ASTU01000063.1:61248-62787	KpnH consists of ~511 residues resembles EmrB of E. coli and is probably a translocase in the KpnGH-TolC efflux protein in K. pneumoniae. Disruption of the pump components KpnG-KpnH signficantly decrease resistance to azithromycin ceftazidime ciprofloxacin ertapenem erythromycin gentamicin imipenem ticarcillin norfloxacin polymyxin-B piperacillin spectinomycin tobramycin and streptomycin.	aminoglycoside;carbapenem;cephalosporin;fluoroquinolone;macrolide;penam;penem;peptide	0
s__Klebsiella oxytoca	74	contig_1	3082010	3083203	+	Klebsiella_pneumoniae_acrA	1-1197/1197	========/======	2/3	99.75	83.54	card	AJ318073.1:793-1990	AcrA is a subunit of the AcrAB multidrug efflux system that in K. pneumoniae which is encoded by the acrRAB operon.	cephalosporin;fluoroquinolone;glycylcycline;penam;phenicol;rifamycin;tetracycline;triclosan	0
s__Klebsiella oxytoca	74	contig_1	1294290	1294610	+	Klebsiella_pneumoniae_KpnE	1-321/363	==============.	0/0	88.43	82.87	card	AP006725.1:2483889-2484252	KpnE subunit of KpnEF resembles EbrAB from E. coli. Mutation in KpnEF resulted in increased susceptibility to cefepime ceftriaxon colistin erythromycin rifampin tetracycline and streptomycin as well as enhanced sensitivity toward sodium dodecyl sulfate deoxycholate dyes benzalkonium chloride chlorhexidine and triclosan	aminoglycoside;cephalosporin;macrolide;peptide;rifamycin;tetracycline	0
s__Klebsiella oxytoca	74	contig_1	2865175	2865530	-	ramA	21-375/375	========/======	1/1	94.67	82.3	card	JQ727668:0-375	RamA (resistance antibiotic multiple) is a positive regulator of AcrAB-TolC and leads to high level multidrug resistance in Klebsiella pneumoniae Salmonella enterica and Enterobacter aerugenes increasing the expression of both the mar operon as well as AcrAB. RamA also decreases OmpF expression.	carbapenem;cephalosporin;cephamycin;fluoroquinolone;glycylcycline;monobactam;penam;penem;phenicol;rifamycin;tetracycline;triclosan	0
s__Klebsiella oxytoca	74	contig_1	5848465	5848977	-	emrR	1-513/531	===============	0/0	96.61	82.26	card	U00096.3:2810769-2811300	EmrR is a negative regulator for the EmrAB-TolC multidrug efflux pump in E. coli. Mutations lead to EmrAB-TolC overexpression.	fluoroquinolone	0
s__Klebsiella oxytoca	74	contig_1	3083226	3086370	+	acrB	1-3148/3150	========/======	1/3	99.84	82.08	card	U00096.3:484403-481253	Protein subunit of AcrA-AcrB-TolC multidrug efflux complex. AcrB functions as a herterotrimer which forms the inner membrane component and is primarily responsible for substrate recognition and energy transduction by acting as a drug/proton antiporter.	cephalosporin;fluoroquinolone;glycylcycline;penam;phenicol;rifamycin;tetracycline;triclosan	0
s__Klebsiella oxytoca	74	contig_1	557849	558562	-	baeR	1-714/723	===============	0/0	98.76	82.07	card	AP009048.1:2166412-2167135	BaeR is a response regulator that promotes the expression of MdtABC and AcrD efflux complexes.	aminocoumarin;aminoglycoside	0
s__Klebsiella oxytoca	74	contig_1	3815709	3816120	-	FosA5	1-412/420	===============	0/0	98.1	82.04	card	KP143090.1:1619-1199	fosA5 is a fosfomycin resistance gene isolated from clinical strain of Escherichia coli E265. It is susceptible to amikacin tetracycline and imipenem and resistant to sulphonamide cephalosporins gentamicin ciprofloxacin chloramphenicol and streptomycin	fosfomycin	0
s__Klebsiella oxytoca	74	contig_1	561502	564579	-	mdtC	1-3078/3078	========/======	2/2	99.97	81.84	card	U00096:2158385-2161463	MdtC is a transporter that forms a heteromultimer complex with MdtB to form a multidrug transporter. MdtBC is part of the MdtABC-TolC efflux complex. In the absence of MdtB MdtC can form a homomultimer complex that results in a functioning efflux complex with a narrower drug specificity. mdtC corresponds to 3 loci in Pseudomonas aeruginosa PAO1 (gene name: muxC/muxB) and 3 loci in Pseudomonas aer…	aminocoumarin	0
s__Klebsiella oxytoca	74	contig_1	1366362	1366713	-	marA	1-352/384	==============.	0/0	91.67	81.53	card	AP009048.1:1621287-1621671	In the presence of antibiotic stress E. coli overexpresses the global activator protein MarA which besides inducing MDR efflux pump AcrAB also down- regulates synthesis of the porin OmpF.	carbapenem;cephalosporin;cephamycin;fluoroquinolone;glycylcycline;monobactam;penam;penem;phenicol;rifamycin;tetracycline;triclosan	0
s__Klebsiella oxytoca	74	contig_1	145053	148166	-	acrD	1-3114/3114	========/======	2/6	99.9	81.04	card	AP009048.1:2586250-2589364	AcrD is an aminoglycoside efflux pump expressed in E. coli. Its expression can be induced by indole and is regulated by baeRS and cpxAR.	aminoglycoside	0
s__Klebsiella oxytoca	74	contig_1	5293571	5294392	+	bacA	1-822/822	========/======	2/8	99.51	80.99	card	U00096.3:3204131-3203309	The bacA gene product (BacA) recycles undecaprenyl pyrophosphate during cell wall biosynthesis which confers resistance to bacitracin.	peptide	0
s__Klebsiella oxytoca	74	contig_1	1884060	1885164	+	Klebsiella_pneumoniae_OmpK37	1-1123/1125	========/======	8/28	97.78	80.58	card	AJ011502.1:300-1425	Klebsiella pneumoniae outer membrane porin protein. Is preferentially detected in porin-deficient strains. Functional characterization of this new porin revealed a narrower pore than those of porins OmpK35 and OmpK36 which did not allow penetration by certain beta-lactams. Also when a resistant strain expresses porin OmpK37 is less susceptible to cefotaxime and cefoxitin than when it is expressin…	carbapenem;cephalosporin;cephamycin;monobactam;penam;penem	0
s__Klebsiella oxytoca	74	contig_1	4422505	4423871	+	cpxA	1-1367/1374	===============	0/0	99.49	80.54	card	BA000007.3:4905062-4903688	CpxA is a membrane-localized sensor kinase that is activated by envelope stress. It starts a kinase cascade that activates CpxR which promotes efflux complex expression.	aminocoumarin;aminoglycoside	0
s__Klebsiella oxytoca	74	contig_1	564581	567702	-	mdtB	1-3122/3123	========/======	4/4	99.9	80.51	card	U00096:2155262-2158385	MdtB is a transporter that forms a heteromultimer complex with MdtC to form a multidrug transporter. MdtBC is part of the MdtABC-TolC efflux complex.	aminocoumarin	0
s__Leclercia adecarboxylata	14	contig_1	4057356	4057988	+	CRP	1-633/633	===============	0/0	100	88.47	card	AP009048.1:4154296-4153663	CRP is a global regulator that represses MdtEF multidrug efflux pump expression.	fluoroquinolone;macrolide;penam	0
s__Leclercia adecarboxylata	14	contig_1	2471896	2472309	+	H-NS	1-414/414	===============	0/0	100	86.72	card	BA000007.3:1738104-1737690	H-NS is a histone-like protein involved in global gene regulation in Gram-negative bacteria. It is a repressor of the membrane fusion protein genes acrE mdtE and emrK as well as nearby genes of many RND-type multidrug exporters.	cephalosporin;cephamycin;fluoroquinolone;macrolide;penam;tetracycline	0
s__Leclercia adecarboxylata	14	contig_1	3771870	3772684	-	bacA	1-818/822	========/======	1/3	99.15	85.94	card	U00096.3:3204131-3203309	The bacA gene product (BacA) recycles undecaprenyl pyrophosphate during cell wall biosynthesis which confers resistance to bacitracin.	peptide	0
s__Leclercia adecarboxylata	14	contig_1	3461244	3462776	+	emrB	5-1537/1539	===============	0/0	99.61	85.52	card	U00096:2812615-2814154	emrB is a translocase in the emrB -TolC efflux protein in E. coli. It recognizes substrates including carbonyl cyanide m-chlorophenylhydrazone (CCCP) nalidixic acid and thioloactomycin.	fluoroquinolone	0
s__Leclercia adecarboxylata	14	contig_1	849753	852879	-	acrB	1-3127/3150	===============	0/0	99.27	84.71	card	U00096.3:484403-481253	Protein subunit of AcrA-AcrB-TolC multidrug efflux complex. AcrB functions as a herterotrimer which forms the inner membrane component and is primarily responsible for substrate recognition and energy transduction by acting as a drug/proton antiporter.	cephalosporin;fluoroquinolone;glycylcycline;penam;phenicol;rifamycin;tetracycline;triclosan	0
s__Leclercia adecarboxylata	14	contig_1	3459383	3459913	+	emrR	1-531/531	===============	0/0	100	84.37	card	U00096.3:2810769-2811300	EmrR is a negative regulator for the EmrAB-TolC multidrug efflux pump in E. coli. Mutations lead to EmrAB-TolC overexpression.	fluoroquinolone	0
s__Leclercia adecarboxylata	14	contig_1	852902	854095	-	Enterobacter_cloacae_acrA	1-1194/1194	===============	0/0	100	84.25	card	DQ679966:299-1493	AcrA is a subunit of the AcrAB-TolC multidrug efflux system that in E. cloacae.	cephalosporin;fluoroquinolone;glycylcycline;penam;phenicol;rifamycin;tetracycline;triclosan	0
s__Leclercia adecarboxylata	14	contig_1	923236	923596	+	ramA	15-375/375	===============	0/0	96.27	83.66	card	JQ727668:0-375	RamA (resistance antibiotic multiple) is a positive regulator of AcrAB-TolC and leads to high level multidrug resistance in Klebsiella pneumoniae Salmonella enterica and Enterobacter aerugenes increasing the expression of both the mar operon as well as AcrAB. RamA also decreases OmpF expression.	carbapenem;cephalosporin;cephamycin;fluoroquinolone;glycylcycline;monobactam;penam;penem;phenicol;rifamycin;tetracycline;triclosan	0
s__Leclercia adecarboxylata	14	contig_1	1995081	1995463	-	marA	1-383/384	===============	0/0	99.74	83.29	card	AP009048.1:1621287-1621671	In the presence of antibiotic stress E. coli overexpresses the global activator protein MarA which besides inducing MDR efflux pump AcrAB also down- regulates synthesis of the porin OmpF.	carbapenem;cephalosporin;cephamycin;fluoroquinolone;glycylcycline;monobactam;penam;penem;phenicol;rifamycin;tetracycline;triclosan	0
s__Leclercia adecarboxylata	14	contig_1	4565037	4566373	-	cpxA	1-1337/1374	===============	0/0	97.31	83.25	card	BA000007.3:4905062-4903688	CpxA is a membrane-localized sensor kinase that is activated by envelope stress. It starts a kinase cascade that activates CpxR which promotes efflux complex expression.	aminocoumarin;aminoglycoside	0
s__Leclercia adecarboxylata	14	contig_1	1361657	1363405	+	msbA	1-1749/1749	===============	0/0	100	83.02	card	U00096.3:966620-968369	MsbA is a multidrug resistance transporter homolog from E. coli and belongs to a superfamily of transporters that contain an adenosine triphosphate (ATP) binding cassette (ABC) which is also called a nucleotide-binding domain (NBD). MsbA is a member of the MDR-ABC transporter group by sequence homology. MsbA transports lipid A a major component of the bacterial outer cell membrane and is the only…	nitroimidazole	0
s__Leclercia adecarboxylata	14	contig_1	2834760	2837831	+	mdtC	1-3073/3078	========/======	1/1	99.81	82.14	card	U00096:2158385-2161463	MdtC is a transporter that forms a heteromultimer complex with MdtB to form a multidrug transporter. MdtBC is part of the MdtABC-TolC efflux complex. In the absence of MdtB MdtC can form a homomultimer complex that results in a functioning efflux complex with a narrower drug specificity. mdtC corresponds to 3 loci in Pseudomonas aeruginosa PAO1 (gene name: muxC/muxB) and 3 loci in Pseudomonas aer…	aminocoumarin	0
s__Leclercia adecarboxylata	14	contig_1	3133529	3136627	+	acrD	1-3099/3114	========/======	2/4	99.45	81.75	card	AP009048.1:2586250-2589364	AcrD is an aminoglycoside efflux pump expressed in E. coli. Its expression can be induced by indole and is regulated by baeRS and cpxAR.	aminoglycoside	0
s__Leclercia adecarboxylata	14	contig_1	3460039	3461214	+	Klebsiella_pneumoniae_KpnG	1-1173/1173	========/======	3/5	99.91	81.73	card	ACWO01000051.1:22092-23265	KpnG consists of ~390 residues and resembles EmrA of E. coli. Disruption of the pump components KpnG-KpnH signficantly decrease resistance to azithromycin ceftazidime ciprofloxacin ertapenem erythromycin gentamicin imipenem ticarcillin norfloxacin polymyxin-B piperacillin spectinomycin tobramycin and streptomycin	aminoglycoside;carbapenem;cephalosporin;fluoroquinolone;macrolide;penam;penem;peptide	0
s__Leclercia adecarboxylata	14	contig_1	2831633	2834759	+	mdtB	1-3123/3123	========/======	2/4	100	80.97	card	U00096:2155262-2158385	MdtB is a transporter that forms a heteromultimer complex with MdtC to form a multidrug transporter. MdtBC is part of the MdtABC-TolC efflux complex.	aminocoumarin	0
s__Leclercia adecarboxylata	14	contig_1	2840649	2841366	+	baeR	1-718/723	===============	0/0	99.31	80.36	card	AP009048.1:2166412-2167135	BaeR is a response regulator that promotes the expression of MdtABC and AcrD efflux complexes.	aminocoumarin;aminoglycoside	0
s__Lelliottia amnigena_A	49	contig_1	1717715	1718347	-	CRP	1-633/633	===============	0/0	100	89.57	card	AP009048.1:4154296-4153663	CRP is a global regulator that represses MdtEF multidrug efflux pump expression.	fluoroquinolone;macrolide;penam	0
s__Lelliottia amnigena_A	49	contig_1	3915779	3918931	-	oqxB	1-3153/3153	===============	0/0	100	89.19	card	EU370913.1:47850-51003	RND efflux pump conferring resistance to fluoroquinolone	diaminopyrimidine;fluoroquinolone;glycylcycline;nitrofuran;tetracycline	0
s__Lelliottia amnigena_A	49	contig_1	3918955	3920130	-	oqxA	1-1176/1176	===============	0/0	100	86.65	card	EU370913.1:46651-47827	RND efflux pump conferring resistance to fluoroquinolone	diaminopyrimidine;fluoroquinolone;glycylcycline;nitrofuran;tetracycline	0
s__Lelliottia amnigena_A	49	contig_1	3522819	3523232	-	H-NS	1-414/414	===============	0/0	100	85.99	card	BA000007.3:1738104-1737690	H-NS is a histone-like protein involved in global gene regulation in Gram-negative bacteria. It is a repressor of the membrane fusion protein genes acrE mdtE and emrK as well as nearby genes of many RND-type multidrug exporters.	cephalosporin;cephamycin;fluoroquinolone;macrolide;penam;tetracycline	0
s__Lelliottia amnigena_A	49	contig_1	4980434	4980797	-	ramA	1-364/375	===============	0/0	97.07	85.17	card	JQ727668:0-375	RamA (resistance antibiotic multiple) is a positive regulator of AcrAB-TolC and leads to high level multidrug resistance in Klebsiella pneumoniae Salmonella enterica and Enterobacter aerugenes increasing the expression of both the mar operon as well as AcrAB. RamA also decreases OmpF expression.	carbapenem;cephalosporin;cephamycin;fluoroquinolone;glycylcycline;monobactam;penam;penem;phenicol;rifamycin;tetracycline;triclosan	0
s__Lelliottia amnigena_A	49	contig_1	699781	700182	-	FosA2	1-402/426	===============	0/0	94.37	85.08	card	EU487198:216-642	An enzyme that confers resistance to fosfomycin in Enterobacter cloacae by breaking the epoxide ring of the molecule. It depends on the cofactors Manganese (II) and Potassium and uses Glutathione (GSH) as the nucleophilic molecule.	fosfomycin	0
s__Lelliottia amnigena_A	49	contig_1	3816436	3816808	+	marA	1-373/384	===============	0/0	97.14	84.99	card	AP009048.1:1621287-1621671	In the presence of antibiotic stress E. coli overexpresses the global activator protein MarA which besides inducing MDR efflux pump AcrAB also down- regulates synthesis of the porin OmpF.	carbapenem;cephalosporin;cephamycin;fluoroquinolone;glycylcycline;monobactam;penam;penem;phenicol;rifamycin;tetracycline;triclosan	0
s__Lelliottia amnigena_A	49	contig_1	101380	104529	+	acrB	1-3150/3150	===============	0/0	100	84.57	card	U00096.3:484403-481253	Protein subunit of AcrA-AcrB-TolC multidrug efflux complex. AcrB functions as a herterotrimer which forms the inner membrane component and is primarily responsible for substrate recognition and energy transduction by acting as a drug/proton antiporter.	cephalosporin;fluoroquinolone;glycylcycline;penam;phenicol;rifamycin;tetracycline;triclosan	0
s__Lelliottia amnigena_A	49	contig_1	2609232	2609762	-	emrR	1-531/531	===============	0/0	100	84.18	card	U00096.3:2810769-2811300	EmrR is a negative regulator for the EmrAB-TolC multidrug efflux pump in E. coli. Mutations lead to EmrAB-TolC overexpression.	fluoroquinolone	0
s__Lelliottia amnigena_A	49	contig_1	2606372	2607904	-	Klebsiella_pneumoniae_KpnH	5-1537/1539	===============	0/0	99.61	84.02	card	ASTU01000063.1:61248-62787	KpnH consists of ~511 residues resembles EmrB of E. coli and is probably a translocase in the KpnGH-TolC efflux protein in K. pneumoniae. Disruption of the pump components KpnG-KpnH signficantly decrease resistance to azithromycin ceftazidime ciprofloxacin ertapenem erythromycin gentamicin imipenem ticarcillin norfloxacin polymyxin-B piperacillin spectinomycin tobramycin and streptomycin.	aminoglycoside;carbapenem;cephalosporin;fluoroquinolone;macrolide;penam;penem;peptide	0
s__Lelliottia amnigena_A	49	contig_1	100161	101357	+	Enterobacter_cloacae_acrA	1-1194/1194	========/======	1/3	100	83.79	card	DQ679966:299-1493	AcrA is a subunit of the AcrAB-TolC multidrug efflux system that in E. cloacae.	cephalosporin;fluoroquinolone;glycylcycline;penam;phenicol;rifamycin;tetracycline;triclosan	0
s__Lelliottia amnigena_A	49	contig_1	1392335	1393701	-	cpxA	1-1367/1374	===============	0/0	99.49	83.17	card	BA000007.3:4905062-4903688	CpxA is a membrane-localized sensor kinase that is activated by envelope stress. It starts a kinase cascade that activates CpxR which promotes efflux complex expression.	aminocoumarin;aminoglycoside	0
s__Lelliottia amnigena_A	49	contig_1	4457586	4459334	-	msbA	1-1749/1749	===============	0/0	100	82.1	card	U00096.3:966620-968369	MsbA is a multidrug resistance transporter homolog from E. coli and belongs to a superfamily of transporters that contain an adenosine triphosphate (ATP) binding cassette (ABC) which is also called a nucleotide-binding domain (NBD). MsbA is a member of the MDR-ABC transporter group by sequence homology. MsbA transports lipid A a major component of the bacterial outer cell membrane and is the only…	nitroimidazole	0
s__Lelliottia amnigena_A	49	contig_1	2020219	2021036	+	bacA	1-818/822	===============	0/0	99.51	81.17	card	U00096.3:3204131-3203309	The bacA gene product (BacA) recycles undecaprenyl pyrophosphate during cell wall biosynthesis which confers resistance to bacitracin.	peptide	0
s__Lelliottia amnigena_A	49	contig_1	3158359	3161412	-	mdtC	1-3054/3078	===============	0/0	99.22	81.07	card	U00096:2158385-2161463	MdtC is a transporter that forms a heteromultimer complex with MdtB to form a multidrug transporter. MdtBC is part of the MdtABC-TolC efflux complex. In the absence of MdtB MdtC can form a homomultimer complex that results in a functioning efflux complex with a narrower drug specificity. mdtC corresponds to 3 loci in Pseudomonas aeruginosa PAO1 (gene name: muxC/muxB) and 3 loci in Pseudomonas aer…	aminocoumarin	0
s__Lelliottia amnigena_A	49	contig_1	3154807	3155522	-	baeR	1-716/723	===============	0/0	99.03	80.73	card	AP009048.1:2166412-2167135	BaeR is a response regulator that promotes the expression of MdtABC and AcrD efflux complexes.	aminocoumarin;aminoglycoside	0
s__Lelliottia amnigena_A	49	contig_1	2847908	2851021	-	acrD	1-3114/3114	===============	0/0	100	80.44	card	AP009048.1:2586250-2589364	AcrD is an aminoglycoside efflux pump expressed in E. coli. Its expression can be induced by indole and is regulated by baeRS and cpxAR.	aminoglycoside	0
s__Lelliottia amnigena_A	49	contig_1	2607934	2609106	-	Klebsiella_pneumoniae_KpnG	1-1173/1173	===============	0/0	100	80.14	card	ACWO01000051.1:22092-23265	KpnG consists of ~390 residues and resembles EmrA of E. coli. Disruption of the pump components KpnG-KpnH signficantly decrease resistance to azithromycin ceftazidime ciprofloxacin ertapenem erythromycin gentamicin imipenem ticarcillin norfloxacin polymyxin-B piperacillin spectinomycin tobramycin and streptomycin	aminoglycoside;carbapenem;cephalosporin;fluoroquinolone;macrolide;penam;penem;peptide	0
s__Lelliottia amnigena_A	49	contig_1	2034332	2035705	-	tolC	1-1383/1488	========/======	2/9	92.34	80.12	card	FJ768952:0-1488	TolC is a protein subunit of many multidrug efflux complexes in Gram negative bacteria. It is an outer membrane efflux protein and is constitutively open. Regulation of efflux activity is often at its periplasmic entrance by other components of the efflux complex.	aminocoumarin;aminoglycoside;carbapenem;cephalosporin;cephamycin;fluoroquinolone;glycylcycline;macrolide;penam;penem;peptide;phenicol;rifamycin;tetracycline;triclosan	0
s__Lelliottia amnigena_A	61	contig_1	395860	396492	-	CRP	1-633/633	===============	0/0	100	89.57	card	AP009048.1:4154296-4153663	CRP is a global regulator that represses MdtEF multidrug efflux pump expression.	fluoroquinolone;macrolide;penam	0
s__Lelliottia amnigena_A	61	contig_1	2603207	2606359	-	oqxB	1-3153/3153	===============	0/0	100	89.19	card	EU370913.1:47850-51003	RND efflux pump conferring resistance to fluoroquinolone	diaminopyrimidine;fluoroquinolone;glycylcycline;nitrofuran;tetracycline	0
s__Lelliottia amnigena_A	61	contig_1	2606383	2607559	-	oqxA	1-1176/1176	========/======	1/1	100	86.49	card	EU370913.1:46651-47827	RND efflux pump conferring resistance to fluoroquinolone	diaminopyrimidine;fluoroquinolone;glycylcycline;nitrofuran;tetracycline	0
s__Lelliottia amnigena_A	61	contig_1	2210241	2210654	-	H-NS	1-414/414	===============	0/0	100	85.99	card	BA000007.3:1738104-1737690	H-NS is a histone-like protein involved in global gene regulation in Gram-negative bacteria. It is a repressor of the membrane fusion protein genes acrE mdtE and emrK as well as nearby genes of many RND-type multidrug exporters.	cephalosporin;cephamycin;fluoroquinolone;macrolide;penam;tetracycline	0
s__Lelliottia amnigena_A	61	contig_1	3667874	3668237	-	ramA	1-364/375	===============	0/0	97.07	85.17	card	JQ727668:0-375	RamA (resistance antibiotic multiple) is a positive regulator of AcrAB-TolC and leads to high level multidrug resistance in Klebsiella pneumoniae Salmonella enterica and Enterobacter aerugenes increasing the expression of both the mar operon as well as AcrAB. RamA also decreases OmpF expression.	carbapenem;cephalosporin;cephamycin;fluoroquinolone;glycylcycline;monobactam;penam;penem;phenicol;rifamycin;tetracycline;triclosan	0
s__Lelliottia amnigena_A	61	contig_1	4390527	4390928	-	FosA2	1-402/426	===============	0/0	94.37	85.08	card	EU487198:216-642	An enzyme that confers resistance to fosfomycin in Enterobacter cloacae by breaking the epoxide ring of the molecule. It depends on the cofactors Manganese (II) and Potassium and uses Glutathione (GSH) as the nucleophilic molecule.	fosfomycin	0
s__Lelliottia amnigena_A	61	contig_1	2503864	2504236	+	marA	1-373/384	===============	0/0	97.14	84.99	card	AP009048.1:1621287-1621671	In the presence of antibiotic stress E. coli overexpresses the global activator protein MarA which besides inducing MDR efflux pump AcrAB also down- regulates synthesis of the porin OmpF.	carbapenem;cephalosporin;cephamycin;fluoroquinolone;glycylcycline;monobactam;penam;penem;phenicol;rifamycin;tetracycline;triclosan	0
s__Lelliottia amnigena_A	61	contig_1	3792006	3795155	+	acrB	1-3150/3150	===============	0/0	100	84.57	card	U00096.3:484403-481253	Protein subunit of AcrA-AcrB-TolC multidrug efflux complex. AcrB functions as a herterotrimer which forms the inner membrane component and is primarily responsible for substrate recognition and energy transduction by acting as a drug/proton antiporter.	cephalosporin;fluoroquinolone;glycylcycline;penam;phenicol;rifamycin;tetracycline;triclosan	0
s__Lelliottia amnigena_A	61	contig_1	1295432	1295962	-	emrR	1-531/531	===============	0/0	100	84.18	card	U00096.3:2810769-2811300	EmrR is a negative regulator for the EmrAB-TolC multidrug efflux pump in E. coli. Mutations lead to EmrAB-TolC overexpression.	fluoroquinolone	0
s__Lelliottia amnigena_A	61	contig_1	1292572	1294104	-	Klebsiella_pneumoniae_KpnH	5-1537/1539	===============	0/0	99.61	84.02	card	ASTU01000063.1:61248-62787	KpnH consists of ~511 residues resembles EmrB of E. coli and is probably a translocase in the KpnGH-TolC efflux protein in K. pneumoniae. Disruption of the pump components KpnG-KpnH signficantly decrease resistance to azithromycin ceftazidime ciprofloxacin ertapenem erythromycin gentamicin imipenem ticarcillin norfloxacin polymyxin-B piperacillin spectinomycin tobramycin and streptomycin.	aminoglycoside;carbapenem;cephalosporin;fluoroquinolone;macrolide;penam;penem;peptide	0
s__Lelliottia amnigena_A	61	contig_1	3790787	3791983	+	Enterobacter_cloacae_acrA	1-1194/1194	========/======	1/3	100	83.71	card	DQ679966:299-1493	AcrA is a subunit of the AcrAB-TolC multidrug efflux system that in E. cloacae.	cephalosporin;fluoroquinolone;glycylcycline;penam;phenicol;rifamycin;tetracycline;triclosan	0
s__Lelliottia amnigena_A	61	contig_1	70475	71841	-	cpxA	1-1367/1374	===============	0/0	99.49	83.17	card	BA000007.3:4905062-4903688	CpxA is a membrane-localized sensor kinase that is activated by envelope stress. It starts a kinase cascade that activates CpxR which promotes efflux complex expression.	aminocoumarin;aminoglycoside	0
s__Lelliottia amnigena_A	61	contig_1	3145024	3146772	-	msbA	1-1749/1749	===============	0/0	100	82.1	card	U00096.3:966620-968369	MsbA is a multidrug resistance transporter homolog from E. coli and belongs to a superfamily of transporters that contain an adenosine triphosphate (ATP) binding cassette (ABC) which is also called a nucleotide-binding domain (NBD). MsbA is a member of the MDR-ABC transporter group by sequence homology. MsbA transports lipid A a major component of the bacterial outer cell membrane and is the only…	nitroimidazole	0
s__Lelliottia amnigena_A	61	contig_1	708925	709742	+	bacA	1-818/822	===============	0/0	99.51	81.17	card	U00096.3:3204131-3203309	The bacA gene product (BacA) recycles undecaprenyl pyrophosphate during cell wall biosynthesis which confers resistance to bacitracin.	peptide	0
s__Lelliottia amnigena_A	61	contig_1	1845778	1848831	-	mdtC	1-3054/3078	===============	0/0	99.22	81.07	card	U00096:2158385-2161463	MdtC is a transporter that forms a heteromultimer complex with MdtB to form a multidrug transporter. MdtBC is part of the MdtABC-TolC efflux complex. In the absence of MdtB MdtC can form a homomultimer complex that results in a functioning efflux complex with a narrower drug specificity. mdtC corresponds to 3 loci in Pseudomonas aeruginosa PAO1 (gene name: muxC/muxB) and 3 loci in Pseudomonas aer…	aminocoumarin	0
s__Lelliottia amnigena_A	61	contig_1	1842226	1842941	-	baeR	1-716/723	===============	0/0	99.03	80.73	card	AP009048.1:2166412-2167135	BaeR is a response regulator that promotes the expression of MdtABC and AcrD efflux complexes.	aminocoumarin;aminoglycoside	0
s__Lelliottia amnigena_A	61	contig_1	1534095	1537208	-	acrD	1-3114/3114	===============	0/0	100	80.44	card	AP009048.1:2586250-2589364	AcrD is an aminoglycoside efflux pump expressed in E. coli. Its expression can be induced by indole and is regulated by baeRS and cpxAR.	aminoglycoside	0
s__Lelliottia amnigena_A	61	contig_1	723038	724412	-	tolC	1-1383/1488	========/======	4/12	92.27	80.14	card	FJ768952:0-1488	TolC is a protein subunit of many multidrug efflux complexes in Gram negative bacteria. It is an outer membrane efflux protein and is constitutively open. Regulation of efflux activity is often at its periplasmic entrance by other components of the efflux complex.	aminocoumarin;aminoglycoside;carbapenem;cephalosporin;cephamycin;fluoroquinolone;glycylcycline;macrolide;penam;penem;peptide;phenicol;rifamycin;tetracycline;triclosan	0
s__Lelliottia amnigena_A	61	contig_1	1294134	1295306	-	Klebsiella_pneumoniae_KpnG	1-1173/1173	===============	0/0	100	80.14	card	ACWO01000051.1:22092-23265	KpnG consists of ~390 residues and resembles EmrA of E. coli. Disruption of the pump components KpnG-KpnH signficantly decrease resistance to azithromycin ceftazidime ciprofloxacin ertapenem erythromycin gentamicin imipenem ticarcillin norfloxacin polymyxin-B piperacillin spectinomycin tobramycin and streptomycin	aminoglycoside;carbapenem;cephalosporin;fluoroquinolone;macrolide;penam;penem;peptide	0
s__Lelliottia amnigena_A	85	contig_19	286522	288141	+	MCR-9	1-1620/1620	===============	0/0	100	100	card	NC_021819.1:16013-17633	A mobilized and plasmid-mediated colistin resistance gene and phosphoethanolamine transferase identified from a Salmonella enterica isolate	peptide	1
s__Lelliottia amnigena_A	85	contig_13	22272	22904	-	CRP	1-633/633	===============	0/0	100	89.57	card	AP009048.1:4154296-4153663	CRP is a global regulator that represses MdtEF multidrug efflux pump expression.	fluoroquinolone;macrolide;penam	0
s__Lelliottia amnigena_A	85	contig_2	2009080	2012232	-	oqxB	1-3153/3153	===============	0/0	100	89.19	card	EU370913.1:47850-51003	RND efflux pump conferring resistance to fluoroquinolone	diaminopyrimidine;fluoroquinolone;glycylcycline;nitrofuran;tetracycline	0
s__Lelliottia amnigena_A	85	contig_14	12647	13279	-	CRP	1-633/633	===============	0/0	100	88.15	card	AP009048.1:4154296-4153663	CRP is a global regulator that represses MdtEF multidrug efflux pump expression.	fluoroquinolone;macrolide;penam	0
s__Lelliottia amnigena_A	85	contig_23	569950	570364	-	H-NS	1-414/414	========/======	1/1	100	87.71	card	BA000007.3:1738104-1737690	H-NS is a histone-like protein involved in global gene regulation in Gram-negative bacteria. It is a repressor of the membrane fusion protein genes acrE mdtE and emrK as well as nearby genes of many RND-type multidrug exporters.	cephalosporin;cephamycin;fluoroquinolone;macrolide;penam;tetracycline	0
s__Lelliottia amnigena_A	85	contig_2	2012256	2013431	-	oqxA	1-1176/1176	===============	0/0	100	86.65	card	EU370913.1:46651-47827	RND efflux pump conferring resistance to fluoroquinolone	diaminopyrimidine;fluoroquinolone;glycylcycline;nitrofuran;tetracycline	0
s__Lelliottia amnigena_A	85	contig_2	1616126	1616539	-	H-NS	1-414/414	===============	0/0	100	85.99	card	BA000007.3:1738104-1737690	H-NS is a histone-like protein involved in global gene regulation in Gram-negative bacteria. It is a repressor of the membrane fusion protein genes acrE mdtE and emrK as well as nearby genes of many RND-type multidrug exporters.	cephalosporin;cephamycin;fluoroquinolone;macrolide;penam;tetracycline	0
s__Lelliottia amnigena_A	85	contig_30	13925	14566	-	CRP	1-633/633	========/======	8/11	99.84	85.54	card	AP009048.1:4154296-4153663	CRP is a global regulator that represses MdtEF multidrug efflux pump expression.	fluoroquinolone;macrolide;penam	0
s__Lelliottia amnigena_A	85	contig_2	3073747	3074110	-	ramA	1-364/375	===============	0/0	97.07	85.17	card	JQ727668:0-375	RamA (resistance antibiotic multiple) is a positive regulator of AcrAB-TolC and leads to high level multidrug resistance in Klebsiella pneumoniae Salmonella enterica and Enterobacter aerugenes increasing the expression of both the mar operon as well as AcrAB. RamA also decreases OmpF expression.	carbapenem;cephalosporin;cephamycin;fluoroquinolone;glycylcycline;monobactam;penam;penem;phenicol;rifamycin;tetracycline;triclosan	0
s__Lelliottia amnigena_A	85	contig_2	3796402	3796803	-	FosA2	1-402/426	===============	0/0	94.37	85.08	card	EU487198:216-642	An enzyme that confers resistance to fosfomycin in Enterobacter cloacae by breaking the epoxide ring of the molecule. It depends on the cofactors Manganese (II) and Potassium and uses Glutathione (GSH) as the nucleophilic molecule.	fosfomycin	0
s__Lelliottia amnigena_A	85	contig_2	1909736	1910108	+	marA	1-373/384	===============	0/0	97.14	84.99	card	AP009048.1:1621287-1621671	In the presence of antibiotic stress E. coli overexpresses the global activator protein MarA which besides inducing MDR efflux pump AcrAB also down- regulates synthesis of the porin OmpF.	carbapenem;cephalosporin;cephamycin;fluoroquinolone;glycylcycline;monobactam;penam;penem;phenicol;rifamycin;tetracycline;triclosan	0
s__Lelliottia amnigena_A	85	contig_2	3197875	3201024	+	acrB	1-3150/3150	===============	0/0	100	84.57	card	U00096.3:484403-481253	Protein subunit of AcrA-AcrB-TolC multidrug efflux complex. AcrB functions as a herterotrimer which forms the inner membrane component and is primarily responsible for substrate recognition and energy transduction by acting as a drug/proton antiporter.	cephalosporin;fluoroquinolone;glycylcycline;penam;phenicol;rifamycin;tetracycline;triclosan	0
s__Lelliottia amnigena_A	85	contig_2	701316	701846	-	emrR	1-531/531	===============	0/0	100	84.18	card	U00096.3:2810769-2811300	EmrR is a negative regulator for the EmrAB-TolC multidrug efflux pump in E. coli. Mutations lead to EmrAB-TolC overexpression.	fluoroquinolone	0
s__Lelliottia amnigena_A	85	contig_2	698456	699988	-	Klebsiella_pneumoniae_KpnH	5-1537/1539	===============	0/0	99.61	84.02	card	ASTU01000063.1:61248-62787	KpnH consists of ~511 residues resembles EmrB of E. coli and is probably a translocase in the KpnGH-TolC efflux protein in K. pneumoniae. Disruption of the pump components KpnG-KpnH signficantly decrease resistance to azithromycin ceftazidime ciprofloxacin ertapenem erythromycin gentamicin imipenem ticarcillin norfloxacin polymyxin-B piperacillin spectinomycin tobramycin and streptomycin.	aminoglycoside;carbapenem;cephalosporin;fluoroquinolone;macrolide;penam;penem;peptide	0
s__Lelliottia amnigena_A	85	contig_2	3196656	3197852	+	Enterobacter_cloacae_acrA	1-1194/1194	========/======	1/3	100	83.79	card	DQ679966:299-1493	AcrA is a subunit of the AcrAB-TolC multidrug efflux system that in E. cloacae.	cephalosporin;fluoroquinolone;glycylcycline;penam;phenicol;rifamycin;tetracycline;triclosan	0
s__Lelliottia amnigena_A	85	contig_26	341411	342931	-	emrB	3-1523/1539	===============	0/0	98.83	83.5	card	U00096:2812615-2814154	emrB is a translocase in the emrB -TolC efflux protein in E. coli. It recognizes substrates including carbonyl cyanide m-chlorophenylhydrazone (CCCP) nalidixic acid and thioloactomycin.	fluoroquinolone	0
s__Lelliottia amnigena_A	85	contig_26	344270	344777	-	emrR	1-505/531	========/======	1/3	95.1	83.27	card	U00096.3:2810769-2811300	EmrR is a negative regulator for the EmrAB-TolC multidrug efflux pump in E. coli. Mutations lead to EmrAB-TolC overexpression.	fluoroquinolone	0
s__Lelliottia amnigena_A	85	contig_2	4471174	4472541	-	cpxA	1-1367/1374	========/======	1/1	99.49	83.11	card	BA000007.3:4905062-4903688	CpxA is a membrane-localized sensor kinase that is activated by envelope stress. It starts a kinase cascade that activates CpxR which promotes efflux complex expression.	aminocoumarin;aminoglycoside	0
s__Lelliottia amnigena_A	85	contig_8	93964	94782	-	bacA	1-822/822	========/======	1/3	99.64	82.97	card	U00096.3:3204131-3203309	The bacA gene product (BacA) recycles undecaprenyl pyrophosphate during cell wall biosynthesis which confers resistance to bacitracin.	peptide	0
s__Lelliottia amnigena_A	85	contig_21	569381	569758	-	marA	1-378/384	===============	0/0	98.44	82.54	card	AP009048.1:1621287-1621671	In the presence of antibiotic stress E. coli overexpresses the global activator protein MarA which besides inducing MDR efflux pump AcrAB also down- regulates synthesis of the porin OmpF.	carbapenem;cephalosporin;cephamycin;fluoroquinolone;glycylcycline;monobactam;penam;penem;phenicol;rifamycin;tetracycline;triclosan	0
s__Lelliottia amnigena_A	85	contig_4	278270	281415	-	acrB	1-3146/3150	========/======	4/4	99.81	82.15	card	U00096.3:484403-481253	Protein subunit of AcrA-AcrB-TolC multidrug efflux complex. AcrB functions as a herterotrimer which forms the inner membrane component and is primarily responsible for substrate recognition and energy transduction by acting as a drug/proton antiporter.	cephalosporin;fluoroquinolone;glycylcycline;penam;phenicol;rifamycin;tetracycline;triclosan	0
s__Lelliottia amnigena_A	85	contig_2	2550896	2552644	-	msbA	1-1749/1749	===============	0/0	100	82.1	card	U00096.3:966620-968369	MsbA is a multidrug resistance transporter homolog from E. coli and belongs to a superfamily of transporters that contain an adenosine triphosphate (ATP) binding cassette (ABC) which is also called a nucleotide-binding domain (NBD). MsbA is a member of the MDR-ABC transporter group by sequence homology. MsbA transports lipid A a major component of the bacterial outer cell membrane and is the only…	nitroimidazole	0
s__Lelliottia amnigena_A	85	contig_21	182	1930	+	msbA	1-1749/1749	===============	0/0	100	81.99	card	U00096.3:966620-968369	MsbA is a multidrug resistance transporter homolog from E. coli and belongs to a superfamily of transporters that contain an adenosine triphosphate (ATP) binding cassette (ABC) which is also called a nucleotide-binding domain (NBD). MsbA is a member of the MDR-ABC transporter group by sequence homology. MsbA transports lipid A a major component of the bacterial outer cell membrane and is the only…	nitroimidazole	0
s__Lelliottia amnigena_A	85	contig_7	54269	55635	+	cpxA	1-1367/1374	===============	0/0	99.49	81.71	card	BA000007.3:4905062-4903688	CpxA is a membrane-localized sensor kinase that is activated by envelope stress. It starts a kinase cascade that activates CpxR which promotes efflux complex expression.	aminocoumarin;aminoglycoside	0
s__Lelliottia amnigena_A	85	contig_2	114812	115629	+	bacA	1-818/822	===============	0/0	99.51	81.17	card	U00096.3:3204131-3203309	The bacA gene product (BacA) recycles undecaprenyl pyrophosphate during cell wall biosynthesis which confers resistance to bacitracin.	peptide	0
s__Lelliottia amnigena_A	85	contig_2	1251665	1254718	-	mdtC	1-3054/3078	===============	0/0	99.22	81.07	card	U00096:2158385-2161463	MdtC is a transporter that forms a heteromultimer complex with MdtB to form a multidrug transporter. MdtBC is part of the MdtABC-TolC efflux complex. In the absence of MdtB MdtC can form a homomultimer complex that results in a functioning efflux complex with a narrower drug specificity. mdtC corresponds to 3 loci in Pseudomonas aeruginosa PAO1 (gene name: muxC/muxB) and 3 loci in Pseudomonas aer…	aminocoumarin	0
s__Lelliottia amnigena_A	85	contig_23	184942	187986	-	mdtC	1-3045/3078	========/======	2/2	98.9	81.06	card	U00096:2158385-2161463	MdtC is a transporter that forms a heteromultimer complex with MdtB to form a multidrug transporter. MdtBC is part of the MdtABC-TolC efflux complex. In the absence of MdtB MdtC can form a homomultimer complex that results in a functioning efflux complex with a narrower drug specificity. mdtC corresponds to 3 loci in Pseudomonas aeruginosa PAO1 (gene name: muxC/muxB) and 3 loci in Pseudomonas aer…	aminocoumarin	0
s__Lelliottia amnigena_A	85	contig_23	188045	191121	-	mdtB	1-3077/3123	===============	0/0	98.53	81.05	card	U00096:2155262-2158385	MdtB is a transporter that forms a heteromultimer complex with MdtC to form a multidrug transporter. MdtBC is part of the MdtABC-TolC efflux complex.	aminocoumarin	0
s__Lelliottia amnigena_A	85	contig_2	1248113	1248828	-	baeR	1-716/723	===============	0/0	99.03	80.73	card	AP009048.1:2166412-2167135	BaeR is a response regulator that promotes the expression of MdtABC and AcrD efflux complexes.	aminocoumarin;aminoglycoside	0
s__Lelliottia amnigena_A	85	contig_23	181350	182065	-	baeR	1-716/723	===============	0/0	99.03	80.45	card	AP009048.1:2166412-2167135	BaeR is a response regulator that promotes the expression of MdtABC and AcrD efflux complexes.	aminocoumarin;aminoglycoside	0
s__Lelliottia amnigena_A	85	contig_2	939980	943093	-	acrD	1-3114/3114	===============	0/0	100	80.44	card	AP009048.1:2586250-2589364	AcrD is an aminoglycoside efflux pump expressed in E. coli. Its expression can be induced by indole and is regulated by baeRS and cpxAR.	aminoglycoside	0
s__Lelliottia amnigena_A	85	contig_2	700018	701190	-	Klebsiella_pneumoniae_KpnG	1-1173/1173	===============	0/0	100	80.14	card	ACWO01000051.1:22092-23265	KpnG consists of ~390 residues and resembles EmrA of E. coli. Disruption of the pump components KpnG-KpnH signficantly decrease resistance to azithromycin ceftazidime ciprofloxacin ertapenem erythromycin gentamicin imipenem ticarcillin norfloxacin polymyxin-B piperacillin spectinomycin tobramycin and streptomycin	aminoglycoside;carbapenem;cephalosporin;fluoroquinolone;macrolide;penam;penem;peptide	0
s__Lelliottia amnigena_A	85	contig_2	128925	130298	-	tolC	1-1383/1488	========/======	2/9	92.34	80.12	card	FJ768952:0-1488	TolC is a protein subunit of many multidrug efflux complexes in Gram negative bacteria. It is an outer membrane efflux protein and is constitutively open. Regulation of efflux activity is often at its periplasmic entrance by other components of the efflux complex.	aminocoumarin;aminoglycoside;carbapenem;cephalosporin;cephamycin;fluoroquinolone;glycylcycline;macrolide;penam;penem;peptide;phenicol;rifamycin;tetracycline;triclosan	0
s__Rahnella inusitata	26	contig_8	530124	530525	+	H-NS	1-402/414	===============	0/0	97.1	83.83	card	BA000007.3:1738104-1737690	H-NS is a histone-like protein involved in global gene regulation in Gram-negative bacteria. It is a repressor of the membrane fusion protein genes acrE mdtE and emrK as well as nearby genes of many RND-type multidrug exporters.	cephalosporin;cephamycin;fluoroquinolone;macrolide;penam;tetracycline	0
s__Rahnella inusitata	26	contig_8	2059314	2059946	+	CRP	1-633/633	===============	0/0	100	83.57	card	AP009048.1:4154296-4153663	CRP is a global regulator that represses MdtEF multidrug efflux pump expression.	fluoroquinolone;macrolide;penam	0
s__Staphylococcus aureus	86	contig_4	191047	191490	+	mgrA	1-444/444	===============	0/0	100	100	card	BA000018.3:735860-735416	MgrA also known as NorR is a regulator for norA norB and tet38. It is a positive regulator for norA expression but is a direct repressor for norB and an indirect repressor of tet38.	acridine_dye;cephalosporin;fluoroquinolone;penam;peptide;tetracycline	1
s__Staphylococcus aureus	86	contig_16	100644	101999	+	arlS	1-1356/1356	===============	0/0	100	99.93	card	CP000253.1:1361636-1360280	ArlS is a protein histidine kinase that phosphorylates ArlR a promoter for norA expression.	acridine_dye;fluoroquinolone	1
s__Staphylococcus aureus	86	contig_4	182230	183396	-	Staphylococcus_aureus_norA	1-1167/1167	===============	0/0	100	99.91	card	D90119.1:477-1644	NorA gene cloned from Staphylococcus aureus conferred relatively high resistance to hydrophilic quinolones such as norfloxacin enoxacin ofloxacin and ciprofloxacin in S. aureus and Escherichia coli. Had low or no resistance at all to hydrophobic ones such as nalidixic acid oxolinic acid and sparfloxacin in S. aureus and Escherichia coli.	fluoroquinolone	1
s__Staphylococcus aureus	86	contig_16	99988	100647	+	arlR	1-660/660	===============	0/0	100	99.85	card	CP023390.1:1462248-1461588	ArlR is a response regulator that binds to the norA promoter to activate expression. ArlR must first be phosphorylated by ArlS.	acridine_dye;fluoroquinolone	1
s__Staphylococcus aureus	86	contig_4	782037	783389	-	tet(38)	1-1353/1353	===============	0/0	100	99.85	card	AY825285:0-1353	Tet38 is a tetracycline efflux pump found in the Gram-positive Staphylococcus aureus. It is regulated by mgrA which also regulates NorB.	tetracycline	1
s__Staphylococcus aureus	86	contig_4	554122	555477	-	mepA	1-1356/1356	===============	0/0	100	99.56	card	AY661734.1:839-2195	MepA is an efflux protein regulated by MepR and part of the MepRAB cluster. Its presence in Staphylococcus aureus led to multidrug resistance while it has also been shown to decrease tigecycline susceptibility.	glycylcycline;tetracycline	1
s__Staphylococcus aureus	86	contig_4	555584	556003	-	mepR	1-420/420	===============	0/0	100	99.29	card	BA000017.4:379931-380351	MepR is an upstream repressor of MepA in Staphylococcus aureus. It is part of the mepRAB operon.	glycylcycline;tetracycline	1
s__Staphylococcus aureus	86	contig_9	114924	116366	-	Staphylococcys_aureus_LmrS	1-1443/1443	===============	0/0	100	99.03	card	CP000046.1:2236817-2235374	MFS transporters are secondary active transporters with single-polypeptide chains containing 400-600 amino acids that transport small solutes across the membrane by using electrochemical gradients. LmrS has 14 transmembrane helices and when expressed in E. coli is capable of extruding a variety of antibiotics inclinding linezolid trimethoprim florfenicol chlorampheniocol erythromycin streptomycin…	aminoglycoside;diaminopyrimidine;macrolide;oxazolidinone;phenicol	1

## Sheet: VFDB
gtdb species	isolate ID	SEQUENCE	START	END	STRAND	GENE	COVERAGE	COVERAGE_MAP	GAPS	%COVERAGE	%IDENTITY	DATABASE	ACCESSION	PRODUCT	RESISTANCE	filter
s__Bacillus subtilis	18	contig_4	3001672	3002217	-	bslA/yuaB	1-546/546	===============	0/0	100	99.45	vfdb	NP_390986	(bslA/yuaB) hydrophobin BslA [BslA (VF0411)] [Bacillus subtilis subsp. subtilis str. 168]		1
s__Bacillus_A paranthracis	7	contig_789	2303	4710	-	inhA	1-2400/2400	========/======	29/36	99.42	94.76	vfdb	YP_026915	(inhA) immune inhibitor A metalloprotease [InhA (VF0536)] [Bacillus anthracis str. Sterne]		1
s__Bacillus_A paranthracis	7	contig_169	4594	5799	+	nheB	1-1209/1209	========/======	8/11	99.42	94.64	vfdb	NP_978285	(nheB) non-hemolytic enterotoxin B [Nhe (VF0533)] [Bacillus cereus ATCC 10987]		1
s__Bacillus_A paranthracis	7	contig_186	6158	7531	+	BAS3109	1-1369/1539	========/=====.	7/7	88.89	94.11	vfdb	YP_029366	(BAS3109) thiol-activated cytolysin [ALO (VF0534)] [Bacillus anthracis str. Sterne]		1
s__Bacillus_A paranthracis	7	contig_169	3392	4563	+	nheA	4-1161/1161	========/======	9/18	99.57	93.78	vfdb	NP_978284	(nheA) non-hemolytic enterotoxin A [Nhe (VF0533)] [Bacillus cereus ATCC 10987]		1
s__Bacillus_A paranthracis	7	contig_169	5906	6988	+	nheC	1-1080/1080	========/======	11/11	99.63	89.33	vfdb	NP_978286	(nheC) non-hemolytic enterotoxin C [Nhe (VF0533)] [Bacillus cereus ATCC 10987]		0
s__Bacillus_A paranthracis	42	contig_1	410606	413009	+	inhA	1-2400/2400	========/======	3/4	100	96.42	vfdb	YP_026915	(inhA) immune inhibitor A metalloprotease [InhA (VF0536)] [Bacillus anthracis str. Sterne]		1
s__Bacillus_A paranthracis	42	contig_1	1546835	1548043	+	nheB	1-1209/1209	===============	0/0	100	95.45	vfdb	NP_978285	(nheB) non-hemolytic enterotoxin B [Nhe (VF0533)] [Bacillus cereus ATCC 10987]		1
s__Bacillus_A paranthracis	42	contig_1	2848182	2849720	-	BAS3109	1-1539/1539	===============	0/0	100	95.13	vfdb	YP_029366	(BAS3109) thiol-activated cytolysin [ALO (VF0534)] [Bacillus anthracis str. Sterne]		1
s__Bacillus_A paranthracis	42	contig_1	1545641	1546803	+	nheA	1-1161/1161	========/======	2/2	100	95.1	vfdb	NP_978284	(nheA) non-hemolytic enterotoxin A [Nhe (VF0533)] [Bacillus cereus ATCC 10987]		1
s__Bacillus_A paranthracis	42	contig_1	1548151	1549230	+	nheC	1-1080/1080	===============	0/0	100	90.65	vfdb	NP_978286	(nheC) non-hemolytic enterotoxin C [Nhe (VF0533)] [Bacillus cereus ATCC 10987]		1
s__Bacillus_A paranthracis	90	contig_35	244528	246928	-	inhA	1-2400/2400	========/======	1/1	100	96.5	vfdb	YP_026915	(inhA) immune inhibitor A metalloprotease [InhA (VF0536)] [Bacillus anthracis str. Sterne]		1
s__Bacillus_A paranthracis	90	contig_16	84472	85683	+	nheB	1-1209/1209	========/======	2/3	100	95.13	vfdb	NP_978285	(nheB) non-hemolytic enterotoxin B [Nhe (VF0533)] [Bacillus cereus ATCC 10987]		1
s__Bacillus_A paranthracis	90	contig_6	87711	89253	+	BAS3109	1-1539/1539	========/======	4/4	100	94.88	vfdb	YP_029366	(BAS3109) thiol-activated cytolysin [ALO (VF0534)] [Bacillus anthracis str. Sterne]		1
s__Bacillus_A paranthracis	90	contig_16	83275	84439	+	nheA	1-1161/1161	========/======	5/6	99.91	94.77	vfdb	NP_978284	(nheA) non-hemolytic enterotoxin A [Nhe (VF0533)] [Bacillus cereus ATCC 10987]		1
s__Bacillus_A paranthracis	90	contig_16	85791	86873	+	nheC	1-1080/1080	========/======	2/3	100	90.31	vfdb	NP_978286	(nheC) non-hemolytic enterotoxin C [Nhe (VF0533)] [Bacillus cereus ATCC 10987]		1
s__Citrobacter braakii	50	contig_1	2092989	2095484	-	tviD	1-2496/2496	===============	0/0	100	96.51	vfdb	NP_458738	(tviD) Vi polysaccharide biosynthesis protein TviD [Vi antigen (VF0101)] [Salmonella enterica subsp. enterica serovar Typhi str. CT18]		1
s__Citrobacter braakii	50	contig_1	2091253	2092989	-	tviE	1-1737/1737	===============	0/0	100	96.08	vfdb	NP_458735	(tviE) Vi polysaccharide biosynthesis protein TviE Glycosyl transferases group 1 [Vi antigen (VF0101)] [Salmonella enterica subsp. enterica serovar Typhi str. CT18]		1
s__Citrobacter braakii	50	contig_1	2087288	2088592	-	vexD	1-1305/1305	===============	0/0	100	95.48	vfdb	NP_458731	(vexD) Vi polysaccharide export inner-membrane protein VexD [Vi antigen (VF0101)] [Salmonella enterica subsp. enterica serovar Typhi str. CT18]		1
s__Citrobacter braakii	50	contig_1	2089336	2090130	-	vexB	1-795/795	===============	0/0	100	95.35	vfdb	NP_458733	(vexB) Vi polysaccharide export inner-membrane protein (ABC-2 type transporter) VexB [Vi antigen (VF0101)] [Salmonella enterica subsp. enterica serovar Typhi str. CT18]		1
s__Citrobacter braakii	50	contig_1	2088615	2089310	-	vexC	1-696/696	===============	0/0	100	95.26	vfdb	NP_458732	(vexC) Vi polysaccharide export ATP-binding protein VexC [Vi antigen (VF0101)] [Salmonella enterica subsp. enterica serovar Typhi str. CT18]		1
s__Citrobacter braakii	50	contig_1	2090140	2091207	-	vexA	1-1068/1068	===============	0/0	100	93.91	vfdb	NP_458734	(vexA) Vi polysaccharide export protein VexA [Vi antigen (VF0101)] [Salmonella enterica subsp. enterica serovar Typhi str. CT18]		1
s__Citrobacter braakii	50	contig_1	2085304	2087268	-	vexE	1-1965/1971	===============	0/0	99.7	92.32	vfdb	NP_458730	(vexE) Vi polysaccharide export protein VexE [Vi antigen (VF0101)] [Salmonella enterica subsp. enterica serovar Typhi str. CT18]		1
s__Citrobacter braakii	50	contig_1	4948657	4949715	-	ompA	1-1041/1041	========/======	7/28	99.52	87.59	vfdb	AAF37887	(ompA) outer membrane protein A [OmpA (VF0236)] [Escherichia coli O18:K1:H7 str. RS218]		0
s__Citrobacter braakii	50	contig_1	2095508	2096554	-	tviC	1-1047/1047	===============	0/0	100	86.92	vfdb	NP_458739	(tviC) Vi polysaccharide biosynthesis protein epimerase TviC [Vi antigen (VF0101)] [Salmonella enterica subsp. enterica serovar Typhi str. CT18]		0
s__Citrobacter braakii	50	contig_1	5013019	5013669	-	csgD	1-651/651	===============	0/0	100	84.33	vfdb	NP_460113	(csgD) DNA-binding transcriptional regulator CsgD [curli fibers/thin aggregative fimbriae (AGF) (AI094)] [Salmonella enterica subsp. enterica serovar Typhimurium str. LT2]		0
s__Citrobacter braakii	50	contig_1	5012622	5013014	-	csgE	1-396/396	========/======	1/3	99.24	82.83	vfdb	NP_460112	(csgE) curli production assembly/transport protein CsgE [Agf (VF0103)] [Salmonella enterica subsp. enterica serovar Typhimurium str. LT2]		0
s__Citrobacter braakii	50	contig_1	4453351	4453844	-	chuX	1-495/495	========/======	1/1	99.8	82.42	vfdb	NP_756177	(chuX) putative heme-binding protein ChuX [Chu (VF0227)] [Escherichia coli CFT073]		0
s__Citrobacter braakii	50	contig_1	4549311	4550101	-	fepC	1-791/816	===============	0/0	96.94	82.17	vfdb	NP_752606	(fepC) ferrienterobactin ABC transporter ATPase [Enterobactin (VF0228)] [Escherichia coli CFT073]		0
s__Citrobacter braakii	50	contig_1	5015081	5015536	+	csgB	1-456/456	===============	0/0	100	81.58	vfdb	NP_460114	(csgB) minor curlin subunit precursor curli nucleator protein CsgB [Agf (VF0103)] [Salmonella enterica subsp. enterica serovar Typhimurium str. LT2]		0
s__Citrobacter braakii	50	contig_1	5012183	5012596	-	csgF	1-417/417	========/======	1/3	99.28	81.53	vfdb	NP_460111	(csgF) curli production assembly/transport protein CsgF [Agf (VF0103)] [Salmonella enterica subsp. enterica serovar Typhimurium str. LT2]		0
s__Citrobacter braakii	50	contig_1	5011324	5012157	-	csgG	1-834/834	========/======	2/4	99.76	81.1	vfdb	NP_460110	(csgG) curli production assembly/transport protein CsgG [Agf (VF0103)] [Salmonella enterica subsp. enterica serovar Typhimurium str. LT2]		0
s__Citrobacter braakii	50	contig_1	4555854	4557464	+	entE	1-1611/1611	========/======	2/2	99.94	80.77	vfdb	NP_752612	(entE) 23-dihydroxybenzoate-AMP ligase component of enterobactin synthase multienzyme complex [Enterobactin (VF0228)] [Escherichia coli CFT073]		0
s__Citrobacter braakii	50	contig_1	4557478	4558335	+	entB	1-858/858	===============	0/0	100	80.65	vfdb	NP_752613	(entB) isochorismatase [Enterobactin (VF0228)] [Escherichia coli CFT073]		0
s__Citrobacter braakii	50	contig_1	982349	983333	+	fliG	7-991/993	===============	0/0	99.19	80.31	vfdb	YP_001006742	(fliG) flagellar motor switch protein G [Flagella (VF0394)] [Yersinia enterocolitica subsp. enterocolitica 8081]		0
s__Citrobacter braakii	50	contig_1	2096557	2097823	-	tviB	12-1278/1278	========/======	4/4	98.98	80.06	vfdb	NP_458740	(tviB) Vi polysaccharide biosynthesis protein UDP-glucose/GDP-mannose dehydrogenase TviB [Vi antigen (VF0101)] [Salmonella enterica subsp. enterica serovar Typhi str. CT18]		0
s__Enterococcus_B faecium	30	contig_1	734845	737011	-	acm	1-2166/2166	========/======	1/1	100	99.86	vfdb	AAN12397	(acm) collagen adhesin precursor Acm [Acm (VF0419)] [Enterococcus faecium str. TX2555]		1
s__Enterococcus_B faecium	30	contig_1	1173285	1175213	+	scm	1-1983/1983	========/======	8/60	97.13	94.66	vfdb	ZP_00604835	(scm) collagen adhesin protein Scm [Scm (VF0418)] [Enterococcus faecium DO]		1
s__Escherichia coli	62	contig_102	3833	5854	-	fyuA	1-2022/2022	===============	0/0	100	99.8	vfdb	NP_405467	(fyuA) pesticin/yersiniabactin receptor protein [Yersiniabactin (VF0136)] [Yersinia pestis CO92]		1
s__Escherichia coli	62	contig_108	12013	13802	+	ybtQ	14-1803/1803	===============	0/0	99.28	99.72	vfdb	NP_405475	(ybtQ) inner membrane ABC-transporter YbtQ [Yersiniabactin (VF0136)] [Yersinia pestis CO92]		1
s__Escherichia coli	62	contig_108	15103	16407	+	ybtS	1-1305/1305	===============	0/0	100	99.69	vfdb	NP_405477	(ybtS) salicylate synthase Irp9 [Yersiniabactin (VF0136)] [Yersinia pestis CO92]		1
s__Escherichia coli	62	contig_102	5985	7562	-	ybtE	1-1578/1578	===============	0/0	100	99.68	vfdb	NP_405468	(ybtE) yersiniabactin siderophore biosynthetic protein [Yersiniabactin (VF0136)] [Yersinia pestis CO92]		1
s__Escherichia coli	62	contig_102	8366	9466	-	ybtU	1-1101/1101	===============	0/0	100	99.64	vfdb	NP_405470	(ybtU) yersiniabactin biosynthetic protein YbtU [Yersiniabactin (VF0136)] [Yersinia pestis CO92]		1
s__Escherichia coli	62	contig_102	7566	8369	-	ybtT	1-804/804	===============	0/0	100	99.5	vfdb	NP_405469	(ybtT) yersiniabactin biosynthetic protein YbtT [Yersiniabactin (VF0136)] [Yersinia pestis CO92]		1
s__Escherichia coli	62	contig_108	13795	15075	+	ybtX	1-1281/1281	===============	0/0	100	99.45	vfdb	NP_405476	(ybtX) putative signal transducer [Yersiniabactin (VF0136)] [Yersinia pestis CO92]		1
s__Escherichia coli	62	contig_33	307202	307796	-	fimE	1-595/597	===============	0/0	99.66	99.33	vfdb	NP_757240	(fimE) Type 1 fimbriae Regulatory protein fimE [Type 1 fimbriae (VF0221)] [Escherichia coli CFT073]		1
s__Escherichia coli	62	contig_45	11961	13859	+	espL1	1-1899/1899	===============	0/0	100	98.89	vfdb	NP_288154	(espL1) Type III secretion system effector espL1 [LEE encoded T3SS (SS020)] [Escherichia coli O157:H7 str. EDL933]		1
s__Escherichia coli	62	contig_45	25513	27412	-	espL1	1-1899/1899	========/======	1/1	100	98.79	vfdb	NP_288154	(espL1) Type III secretion system effector espL1 [LEE encoded T3SS (SS020)] [Escherichia coli O157:H7 str. EDL933]		1
s__Escherichia coli	62	contig_33	304798	305523	-	fimC	1-726/726	===============	0/0	100	98.76	vfdb	NP_757243	(fimC) Chaperone protein fimC precursor [Type 1 fimbriae (VF0221)] [Escherichia coli CFT073]		1
s__Escherichia coli	62	contig_33	305560	306099	-	fimI	1-540/540	===============	0/0	100	98.52	vfdb	NP_757242	(fimI) Fimbrin-like protein fimI precursor [Type 1 fimbriae (VF0221)] [Escherichia coli CFT073]		1
s__Escherichia coli	62	contig_33	302095	304731	-	fimD	1-2637/2637	===============	0/0	100	98.44	vfdb	NP_757244	(fimD) Outer membrane usher protein fimD precursor [Type 1 fimbriae (VF0221)] [Escherichia coli CFT073]		1
s__Escherichia coli	62	contig_104	2819	4006	+	entC	1-1188/1188	===============	0/0	100	98.23	vfdb	NP_752611	(entC) isochorismate synthase 1 [Enterobactin (VF0228)] [Escherichia coli CFT073]		1
s__Escherichia coli	62	contig_33	308273	308875	-	fimB	1-603/603	===============	0/0	100	98.01	vfdb	NP_757239	(fimB) Type 1 fimbriae Regulatory protein fimB [Type 1 fimbriae (VF0221)] [Escherichia coli CFT073]		1
s__Escherichia coli	62	contig_33	301555	302088	-	fimF	1-534/534	===============	0/0	100	97.75	vfdb	NP_757245	(fimF) FimF protein precursor [Type 1 fimbriae (VF0221)] [Escherichia coli CFT073]		1
s__Escherichia coli	62	contig_108	10281	11590	-	ybtS	1-1305/1305	========/======	6/9	99.85	97.71	vfdb	NP_405477	(ybtS) salicylate synthase Irp9 [Yersiniabactin (VF0136)] [Yersinia pestis CO92]		1
s__Escherichia coli	62	contig_104	5640	6497	+	entB	1-858/858	===============	0/0	100	97.67	vfdb	NP_752613	(entB) isochorismatase [Enterobactin (VF0228)] [Escherichia coli CFT073]		1
s__Escherichia coli	62	contig_33	300117	301028	-	fimH	1-912/912	===============	0/0	100	97.59	vfdb	NP_757248	(fimH) FimH protein precursor [Type 1 fimbriae (VF0221)] [Escherichia coli CFT073]		1
s__Escherichia coli	62	contig_33	301039	301542	-	fimG	1-504/504	===============	0/0	100	97.42	vfdb	NP_757247	(fimG) FimG protein precursor [Type 1 fimbriae (VF0221)] [Escherichia coli CFT073]		1
s__Escherichia coli	62	contig_104	1686	2642	-	fepB	1-957/957	===============	0/0	100	97.39	vfdb	NP_752610	(fepB) ferrienterobactin ABC transporter periplasmic binding protein [Enterobactin (VF0228)] [Escherichia coli CFT073]		1
s__Escherichia coli	62	contig_105	27188	28480	+	espX5	1-1293/1293	===============	0/0	100	96.91	vfdb	NP_290699	(espX5) Type III secretion system effector EspX5 [LEE encoded T3SS (SS020)] [Escherichia coli O157:H7 str. EDL933]		1
s__Escherichia coli	62	contig_81	16138	18378	-	fepA	1-2241/2241	===============	0/0	100	96.79	vfdb	NP_752600	(fepA) ferrienterobactin outer membrane transporter [Enterobactin (VF0228)] [Escherichia coli CFT073]		1
s__Escherichia coli	62	contig_104	4016	5626	+	entE	1-1611/1611	===============	0/0	100	96.03	vfdb	NP_752612	(entE) 23-dihydroxybenzoate-AMP ligase component of enterobactin synthase multienzyme complex [Enterobactin (VF0228)] [Escherichia coli CFT073]		1
s__Escherichia coli	62	contig_104	6497	7243	+	entA	1-747/747	===============	0/0	100	95.85	vfdb	NP_752614	(entA) 23-dihydro-23-dihydroxybenzoate dehydrogenase [Enterobactin (VF0228)] [Escherichia coli CFT073]		1
s__Escherichia coli	62	contig_104	432	1682	+	entS	1-1251/1251	===============	0/0	100	95.68	vfdb	NP_752609	(entS) enterobactin exporter iron-regulated [enterobactin (IA019)] [Escherichia coli CFT073]		1
s__Escherichia coli	62	contig_81	15343	16113	-	entD	1-771/771	===============	0/0	100	95.2	vfdb	NP_752599	(entD) phosphopantetheinyl transferase component of enterobactin synthase multienzyme complex [Enterobactin (VF0228)] [Escherichia coli CFT073]		1
s__Escherichia coli	62	contig_33	204561	205995	+	espX1	1-1422/1422	========/======	2/13	100	94.36	vfdb	NP_285716	(espX1) Type III secretion system effector EspX1 [LEE encoded T3SS (SS020)] [Escherichia coli O157:H7 str. EDL933]		1
s__Escherichia coli	62	contig_62	131562	132614	+	ompA	1-1041/1041	========/======	1/12	100	94.11	vfdb	AAF37887	(ompA) outer membrane protein A [OmpA (VF0236)] [Escherichia coli O18:K1:H7 str. RS218]		1
s__Escherichia coli	62	contig_12	80880	82460	+	espX4	1-1581/1581	========/======	2/2	99.94	93.24	vfdb	NP_290672	(espX4) Type III secretion system effector EspX4 [LEE encoded T3SS (SS020)] [Escherichia coli O157:H7 str. EDL933]		1
s__Escherichia coli	62	contig_33	306164	306775	-	fimA	1-606/606	========/======	1/6	100	88.07	vfdb	NP_757241	(fimA) Type-1 fimbrial protein A chain precursor [Type 1 fimbriae (VF0221)] [Escherichia coli CFT073]		0
s__Escherichia coli	62	contig_120	66899	68034	-	espR4	1-1140/1140	========/======	4/6	99.56	84.4	vfdb	NP_288396	(espR4) Type III secretion system effector espR4 [LEE encoded T3SS (SS020)] [Escherichia coli O157:H7 str. EDL933]		0
s__Escherichia coli	62	contig_62	48284	48739	-	csgB	1-456/456	========/======	2/2	99.78	83.59	vfdb	NP_460114	(csgB) minor curlin subunit precursor curli nucleator protein CsgB [Agf (VF0103)] [Salmonella enterica subsp. enterica serovar Typhimurium str. LT2]		0
s__Escherichia coli	62	contig_62	51006	51839	+	csgG	1-834/834	===============	0/0	100	83.45	vfdb	NP_460110	(csgG) curli production assembly/transport protein CsgG [Agf (VF0103)] [Salmonella enterica subsp. enterica serovar Typhimurium str. LT2]		0
s__Escherichia coli	62	contig_62	49494	50144	+	csgD	1-651/651	===============	0/0	100	81.26	vfdb	NP_460113	(csgD) DNA-binding transcriptional regulator CsgD [curli fibers/thin aggregative fimbriae (AGF) (AI094)] [Salmonella enterica subsp. enterica serovar Typhimurium str. LT2]		0
s__Escherichia coli	62	contig_62	50563	50979	+	csgF	1-417/417	========/======	3/8	99.04	81	vfdb	NP_460111	(csgF) curli production assembly/transport protein CsgF [Agf (VF0103)] [Salmonella enterica subsp. enterica serovar Typhimurium str. LT2]		0
s__Klebsiella grimontii	2	contig_1	280648	282669	-	fyuA	1-2022/2022	===============	0/0	100	90.01	vfdb	NP_405467	(fyuA) pesticin/yersiniabactin receptor protein [Yersiniabactin (VF0136)] [Yersinia pestis CO92]		1
s__Klebsiella grimontii	2	contig_1	302118	303077	-	ybtA	1-960/960	===============	0/0	100	89.58	vfdb	NP_405473	(ybtA) transcriptional regulator YbtA [Yersiniabactin (VF0136)] [Yersinia pestis CO92]		0
s__Klebsiella grimontii	2	contig_1	303244	305046	+	ybtP	1-1803/1803	===============	0/0	100	88.02	vfdb	NP_405474	(ybtP) lipoprotein inner membrane ABC-transporter [Yersiniabactin (VF0136)] [Yersinia pestis CO92]		0
s__Klebsiella grimontii	2	contig_1	305033	306835	+	ybtQ	1-1803/1803	===============	0/0	100	87.8	vfdb	NP_405475	(ybtQ) inner membrane ABC-transporter YbtQ [Yersiniabactin (VF0136)] [Yersinia pestis CO92]		0
s__Klebsiella grimontii	2	contig_1	308136	309437	+	ybtS	1-1302/1305	===============	0/0	99.77	87.71	vfdb	NP_405477	(ybtS) salicylate synthase Irp9 [Yersiniabactin (VF0136)] [Yersinia pestis CO92]		0
s__Klebsiella grimontii	2	contig_1	295841	301935	-	irp2	1-6104/6108	========/======	7/13	99.75	87.21	vfdb	NP_405472	(irp2) yersiniabactin biosynthetic protein Irp2 [Yersiniabactin (VF0136)] [Yersinia pestis CO92]		0
s__Klebsiella grimontii	2	contig_1	306828	308108	+	ybtX	1-1281/1281	===============	0/0	100	87.2	vfdb	NP_405476	(ybtX) putative signal transducer [Yersiniabactin (VF0136)] [Yersinia pestis CO92]		0
s__Klebsiella grimontii	2	contig_1	286274	295750	-	irp1	1-9492/9492	========/======	2/15	99.84	87	vfdb	NP_405471	(irp1) yersiniabactin biosynthetic protein Irp1 [Yersiniabactin (VF0136)] [Yersinia pestis CO92]		0
s__Klebsiella grimontii	2	contig_1	285180	286277	-	ybtU	1-1101/1101	========/======	1/3	99.73	86.28	vfdb	NP_405470	(ybtU) yersiniabactin biosynthetic protein YbtU [Yersiniabactin (VF0136)] [Yersinia pestis CO92]		0
s__Klebsiella grimontii	2	contig_1	282799	284376	-	ybtE	1-1578/1578	===============	0/0	100	85.11	vfdb	NP_405468	(ybtE) yersiniabactin siderophore biosynthetic protein [Yersiniabactin (VF0136)] [Yersinia pestis CO92]		0
s__Klebsiella grimontii	2	contig_1	284380	285183	-	ybtT	1-804/804	===============	0/0	100	84.33	vfdb	NP_405469	(ybtT) yersiniabactin biosynthetic protein YbtT [Yersiniabactin (VF0136)] [Yersinia pestis CO92]		0
s__Klebsiella grimontii	2	contig_1	1144521	1145591	+	ompA	1-1041/1041	========/======	3/30	100	83.29	vfdb	AAF37887	(ompA) outer membrane protein A [OmpA (VF0236)] [Escherichia coli O18:K1:H7 str. RS218]		0
s__Klebsiella grimontii	2	contig_1	1974089	1974668	-	yagZ/ecpA	5-584/588	========/======	2/6	98.13	82.85	vfdb	NP_286010	(yagZ/ecpA) E. coli common pilus structural subunit EcpA [ECP (VF0404)] [Escherichia coli O157:H7 str. EDL933]		0
s__Klebsiella grimontii	2	contig_1	1562269	1563120	-	entB	1-858/858	========/======	4/8	99.18	80.56	vfdb	NP_752613	(entB) isochorismatase [Enterobactin (VF0228)] [Escherichia coli CFT073]		0
s__Klebsiella grimontii	2	contig_1	1561514	1562239	-	entA	22-747/747	========/======	2/4	96.92	80.08	vfdb	NP_752614	(entA) 23-dihydro-23-dihydroxybenzoate dehydrogenase [Enterobactin (VF0228)] [Escherichia coli CFT073]		0
s__Klebsiella grimontii	73	contig_6	4615366	4617387	+	fyuA	1-2022/2022	===============	0/0	100	89.56	vfdb	NP_405467	(fyuA) pesticin/yersiniabactin receptor protein [Yersiniabactin (VF0136)] [Yersinia pestis CO92]		0
s__Klebsiella grimontii	73	contig_6	4594968	4595927	+	ybtA	1-960/960	===============	0/0	100	89.38	vfdb	NP_405473	(ybtA) transcriptional regulator YbtA [Yersiniabactin (VF0136)] [Yersinia pestis CO92]		0
s__Klebsiella grimontii	73	contig_6	4592999	4594801	-	ybtP	1-1803/1803	===============	0/0	100	87.52	vfdb	NP_405474	(ybtP) lipoprotein inner membrane ABC-transporter [Yersiniabactin (VF0136)] [Yersinia pestis CO92]		0
s__Klebsiella grimontii	73	contig_6	4588608	4589909	-	ybtS	1-1302/1305	===============	0/0	99.77	87.4	vfdb	NP_405477	(ybtS) salicylate synthase Irp9 [Yersiniabactin (VF0136)] [Yersinia pestis CO92]		0
s__Klebsiella grimontii	73	contig_6	4589937	4591217	-	ybtX	1-1281/1281	===============	0/0	100	87.35	vfdb	NP_405476	(ybtX) putative signal transducer [Yersiniabactin (VF0136)] [Yersinia pestis CO92]		0
s__Klebsiella grimontii	73	contig_6	4591210	4593012	-	ybtQ	1-1803/1803	===============	0/0	100	87.13	vfdb	NP_405475	(ybtQ) inner membrane ABC-transporter YbtQ [Yersiniabactin (VF0136)] [Yersinia pestis CO92]		0
s__Klebsiella grimontii	73	contig_6	4596110	4602203	+	irp2	1-6101/6108	========/======	8/15	99.71	87.01	vfdb	NP_405472	(irp2) yersiniabactin biosynthetic protein Irp2 [Yersiniabactin (VF0136)] [Yersinia pestis CO92]		0
s__Klebsiella grimontii	73	contig_6	4611758	4612842	+	ybtU	1-1085/1101	===============	0/0	98.55	87	vfdb	NP_405470	(ybtU) yersiniabactin biosynthetic protein YbtU [Yersiniabactin (VF0136)] [Yersinia pestis CO92]		0
s__Klebsiella grimontii	73	contig_6	4602297	4611761	+	irp1	1-9492/9492	========/======	5/29	99.71	86.45	vfdb	NP_405471	(irp1) yersiniabactin biosynthetic protein Irp1 [Yersiniabactin (VF0136)] [Yersinia pestis CO92]		0
s__Klebsiella grimontii	73	contig_6	4613659	4615236	+	ybtE	1-1578/1578	===============	0/0	100	85.49	vfdb	NP_405468	(ybtE) yersiniabactin siderophore biosynthetic protein [Yersiniabactin (VF0136)] [Yersinia pestis CO92]		0
s__Klebsiella grimontii	73	contig_6	4612852	4613655	+	ybtT	1-804/804	===============	0/0	100	83.95	vfdb	NP_405469	(ybtT) yersiniabactin biosynthetic protein YbtT [Yersiniabactin (VF0136)] [Yersinia pestis CO92]		0
s__Klebsiella grimontii	73	contig_6	3725941	3727011	-	ompA	1-1041/1041	========/======	3/30	100	83.29	vfdb	AAF37887	(ompA) outer membrane protein A [OmpA (VF0236)] [Escherichia coli O18:K1:H7 str. RS218]		0
s__Klebsiella grimontii	73	contig_6	2819294	2819877	+	yagZ/ecpA	1-584/588	===============	0/0	99.32	82.53	vfdb	NP_286010	(yagZ/ecpA) E. coli common pilus structural subunit EcpA [ECP (VF0404)] [Escherichia coli O157:H7 str. EDL933]		0
s__Klebsiella grimontii	73	contig_6	3282295	3283146	+	entB	1-858/858	========/======	4/8	99.18	81.84	vfdb	NP_752613	(entB) isochorismatase [Enterobactin (VF0228)] [Escherichia coli CFT073]		0
s__Klebsiella oxytoca	74	contig_1	1498151	1500172	-	fyuA	1-2022/2022	===============	0/0	100	89.27	vfdb	NP_405467	(fyuA) pesticin/yersiniabactin receptor protein [Yersiniabactin (VF0136)] [Yersinia pestis CO92]		0
s__Klebsiella oxytoca	74	contig_1	1519633	1520588	-	ybtA	1-956/960	===============	0/0	99.58	89.23	vfdb	NP_405473	(ybtA) transcriptional regulator YbtA [Yersiniabactin (VF0136)] [Yersinia pestis CO92]		0
s__Klebsiella oxytoca	74	contig_1	1522544	1524346	+	ybtQ	1-1803/1803	===============	0/0	100	87.63	vfdb	NP_405475	(ybtQ) inner membrane ABC-transporter YbtQ [Yersiniabactin (VF0136)] [Yersinia pestis CO92]		0
s__Klebsiella oxytoca	74	contig_1	1503778	1513253	-	irp1	1-9492/9492	========/======	5/18	99.82	86.12	vfdb	NP_405471	(irp1) yersiniabactin biosynthetic protein Irp1 [Yersiniabactin (VF0136)] [Yersinia pestis CO92]		0
s__Klebsiella oxytoca	74	contig_1	1525626	1526928	+	ybtS	1-1303/1305	========/======	2/4	99.69	85.9	vfdb	NP_405477	(ybtS) salicylate synthase Irp9 [Yersiniabactin (VF0136)] [Yersinia pestis CO92]		0
s__Klebsiella oxytoca	74	contig_1	1520755	1522557	+	ybtP	1-1803/1803	========/======	2/2	99.94	85.81	vfdb	NP_405474	(ybtP) lipoprotein inner membrane ABC-transporter [Yersiniabactin (VF0136)] [Yersinia pestis CO92]		0
s__Klebsiella oxytoca	74	contig_1	1513341	1519448	-	irp2	1-6108/6108	========/======	3/6	99.95	85.42	vfdb	NP_405472	(irp2) yersiniabactin biosynthetic protein Irp2 [Yersiniabactin (VF0136)] [Yersinia pestis CO92]		0
s__Klebsiella oxytoca	74	contig_1	1502697	1503781	-	ybtU	1-1085/1101	===============	0/0	98.55	85.16	vfdb	NP_405470	(ybtU) yersiniabactin biosynthetic protein YbtU [Yersiniabactin (VF0136)] [Yersinia pestis CO92]		0
s__Klebsiella oxytoca	74	contig_1	1501884	1502686	-	ybtT	2-804/804	========/======	2/6	99.5	84.74	vfdb	NP_405469	(ybtT) yersiniabactin biosynthetic protein YbtT [Yersiniabactin (VF0136)] [Yersinia pestis CO92]		0
s__Klebsiella oxytoca	74	contig_1	1500303	1501873	-	ybtE	8-1578/1578	========/======	5/10	99.24	84.33	vfdb	NP_405468	(ybtE) yersiniabactin siderophore biosynthetic protein [Yersiniabactin (VF0136)] [Yersinia pestis CO92]		0
s__Klebsiella oxytoca	74	contig_1	1524339	1525584	+	ybtX	1-1252/1281	========/======	1/6	97.27	83.55	vfdb	NP_405476	(ybtX) putative signal transducer [Yersiniabactin (VF0136)] [Yersinia pestis CO92]		0
s__Klebsiella oxytoca	74	contig_1	2358107	2359177	+	ompA	1-1041/1041	========/======	3/30	100	82.82	vfdb	AAF37887	(ompA) outer membrane protein A [OmpA (VF0236)] [Escherichia coli O18:K1:H7 str. RS218]		0
s__Klebsiella oxytoca	74	contig_1	3286755	3287334	-	yagZ/ecpA	5-584/588	===============	0/0	98.64	82.59	vfdb	NP_286010	(yagZ/ecpA) E. coli common pilus structural subunit EcpA [ECP (VF0404)] [Escherichia coli O157:H7 str. EDL933]		0
s__Klebsiella oxytoca	74	contig_1	2787826	2788677	-	entB	1-858/858	========/======	5/10	99.07	80.7	vfdb	NP_752613	(entB) isochorismatase [Enterobactin (VF0228)] [Escherichia coli CFT073]		0
s__Klebsiella oxytoca	74	contig_1	2787071	2787796	-	entA	22-747/747	========/======	2/4	96.92	80.36	vfdb	NP_752614	(entA) 23-dihydro-23-dihydroxybenzoate dehydrogenase [Enterobactin (VF0228)] [Escherichia coli CFT073]		0
s__Leclercia adecarboxylata	14	contig_1	1406538	1407583	-	ompA	1-1031/1041	========/======	5/21	98.75	84.17	vfdb	AAF37887	(ompA) outer membrane protein A [OmpA (VF0236)] [Escherichia coli O18:K1:H7 str. RS218]		0
s__Leclercia adecarboxylata	14	contig_1	975366	976220	+	entB	1-858/858	========/======	5/7	99.42	81.05	vfdb	NP_752613	(entB) isochorismatase [Enterobactin (VF0228)] [Escherichia coli CFT073]		0
s__Leclercia adecarboxylata	14	contig_1	976241	976975	+	entA	13-747/747	========/======	2/2	98.26	80.57	vfdb	NP_752614	(entA) 23-dihydro-23-dihydroxybenzoate dehydrogenase [Enterobactin (VF0228)] [Escherichia coli CFT073]		0
s__Leclercia adecarboxylata	14	contig_1	1518014	1518847	-	csgG	1-834/834	===============	0/0	100	80.46	vfdb	NP_460110	(csgG) curli production assembly/transport protein CsgG [Agf (VF0103)] [Salmonella enterica subsp. enterica serovar Typhimurium str. LT2]		0
s__Lelliottia amnigena_A	49	contig_1	4371097	4372139	+	ompA	1-1031/1041	========/======	4/18	98.75	85.09	vfdb	AAF37887	(ompA) outer membrane protein A [OmpA (VF0236)] [Escherichia coli O18:K1:H7 str. RS218]		0
s__Lelliottia amnigena_A	49	contig_1	4321106	4321939	+	csgG	1-834/834	===============	0/0	100	80.22	vfdb	NP_460110	(csgG) curli production assembly/transport protein CsgG [Agf (VF0103)] [Salmonella enterica subsp. enterica serovar Typhimurium str. LT2]		0
s__Lelliottia amnigena_A	61	contig_1	3058531	3059573	+	ompA	1-1031/1041	========/======	4/18	98.75	85.09	vfdb	AAF37887	(ompA) outer membrane protein A [OmpA (VF0236)] [Escherichia coli O18:K1:H7 str. RS218]		0
s__Lelliottia amnigena_A	61	contig_1	3008540	3009373	+	csgG	1-834/834	===============	0/0	100	80.22	vfdb	NP_460110	(csgG) curli production assembly/transport protein CsgG [Agf (VF0103)] [Salmonella enterica subsp. enterica serovar Typhimurium str. LT2]		0
s__Lelliottia amnigena_A	85	contig_21	40663	41724	-	ompA	1-1041/1041	========/======	3/21	100	85.12	vfdb	AAF37887	(ompA) outer membrane protein A [OmpA (VF0236)] [Escherichia coli O18:K1:H7 str. RS218]		0
s__Lelliottia amnigena_A	85	contig_2	2464404	2465446	+	ompA	1-1031/1041	========/======	4/18	98.75	85.09	vfdb	AAF37887	(ompA) outer membrane protein A [OmpA (VF0236)] [Escherichia coli O18:K1:H7 str. RS218]		0
s__Lelliottia amnigena_A	85	contig_4	440280	441130	+	entB	1-857/858	========/======	3/8	99.07	81	vfdb	NP_752613	(entB) isochorismatase [Enterobactin (VF0228)] [Escherichia coli CFT073]		0
s__Lelliottia amnigena_A	85	contig_2	2414416	2415249	+	csgG	1-834/834	===============	0/0	100	80.22	vfdb	NP_460110	(csgG) curli production assembly/transport protein CsgG [Agf (VF0103)] [Salmonella enterica subsp. enterica serovar Typhimurium str. LT2]		0
s__Staphylococcus aureus	86	contig_2	428295	430613	+	adsA	1-2319/2319	===============	0/0	100	96.85	vfdb	NP_644838	(adsA) Adenosine synthase A [AdsA (VF0422)] [Staphylococcus aureus subsp. aureus MW2]		1
s__Staphylococcus aureus	86	contig_2	310395	311924	-	aur	1-1530/1530	===============	0/0	100	99.54	vfdb	NP_647375	(aur) zinc metalloproteinase aureolysin [Aureolysin (VF0024)] [Staphylococcus aureus subsp. aureus MW2]		1
s__Staphylococcus aureus	86	contig_4	767101	767617	-	cap8A	1-516/516	========/======	1/1	100	99.81	vfdb	NP_644939	(cap8A) capsular polysaccharide synthesis enzyme [Capsule (VF0003)] [Staphylococcus aureus subsp. aureus MW2]		1
s__Staphylococcus aureus	86	contig_4	766247	766933	-	cap8B	1-687/687	===============	0/0	100	99.85	vfdb	NP_644940	(cap8B) capsular polysaccharide synthesis enzyme Cap8B [Capsule (VF0003)] [Staphylococcus aureus subsp. aureus MW2]		1
s__Staphylococcus aureus	86	contig_4	765480	766244	-	cap8C	1-765/765	===============	0/0	100	99.61	vfdb	NP_644941	(cap8C) capsular polysaccharide synthesis enzyme Cap8C [Capsule (VF0003)] [Staphylococcus aureus subsp. aureus MW2]		1
s__Staphylococcus aureus	86	contig_4	763637	765460	-	cap8D	1-1824/1824	===============	0/0	100	99.67	vfdb	NP_644942	(cap8D) capsular polysaccharide synthesis enzyme Cap8D [Capsule (VF0003)] [Staphylococcus aureus subsp. aureus MW2]		1
s__Staphylococcus aureus	86	contig_4	762619	763647	-	cap8E	1-1029/1029	===============	0/0	100	99.12	vfdb	NP_644943	(cap8E) capsular polysaccharide synthesis enzyme Cap8E [Capsule (VF0003)] [Staphylococcus aureus subsp. aureus MW2]		1
s__Staphylococcus aureus	86	contig_4	761497	762606	-	cap8F	1-1110/1110	===============	0/0	100	99.55	vfdb	NP_644944	(cap8F) capsular polysaccharide synthesis enzyme Cap8F [Capsule (VF0003)] [Staphylococcus aureus subsp. aureus MW2]		1
s__Staphylococcus aureus	86	contig_4	760369	761493	-	cap8G	1-1125/1125	===============	0/0	100	99.73	vfdb	NP_644945	(cap8G) capsular polysaccharide synthesis enzyme Cap8G [Capsule (VF0003)] [Staphylococcus aureus subsp. aureus MW2]		1
s__Staphylococcus aureus	86	contig_4	759287	760366	-	cap8H	1-1080/1080	===============	0/0	100	100	vfdb	NP_644946	(cap8H) capsular polysaccharide synthesis enzyme Cap8H [Capsule (VF0003)] [Staphylococcus aureus subsp. aureus MW2]		1
s__Staphylococcus aureus	86	contig_4	757900	759294	-	cap8I	1-1395/1395	===============	0/0	100	99.71	vfdb	NP_644947	(cap8I) capsular polysaccharide synthesis enzyme Cap8I [Capsule (VF0003)] [Staphylococcus aureus subsp. aureus MW2]		1
s__Staphylococcus aureus	86	contig_4	757346	757903	-	cap8J	1-558/558	===============	0/0	100	100	vfdb	NP_644948	(cap8J) capsular polysaccharide synthesis enzyme Cap8J [Capsule (VF0003)] [Staphylococcus aureus subsp. aureus MW2]		1
s__Staphylococcus aureus	86	contig_4	756099	757337	-	cap8K	1-1239/1239	===============	0/0	100	99.92	vfdb	NP_644949	(cap8K) capsular polysaccharide synthesis enzyme Cap8K [Capsule (VF0003)] [Staphylococcus aureus subsp. aureus MW2]		1
s__Staphylococcus aureus	86	contig_4	754860	756065	-	cap8L	1-1206/1206	===============	0/0	100	99.67	vfdb	NP_644950	(cap8L) capsular polysaccharide synthesis enzyme Cap8L [Capsule (VF0003)] [Staphylococcus aureus subsp. aureus MW2]		1
s__Staphylococcus aureus	86	contig_4	754292	754849	-	cap8M	1-558/558	===============	0/0	100	99.64	vfdb	NP_644951	(cap8M) capsular polysaccharide synthesis enzyme Cap8M [Capsule (VF0003)] [Staphylococcus aureus subsp. aureus MW2]		1
s__Staphylococcus aureus	86	contig_4	753405	754292	-	cap8N	1-888/888	===============	0/0	100	99.78	vfdb	NP_644952	(cap8N) capsular polysaccharide synthesis enzyme Cap8N [Capsule (VF0003)] [Staphylococcus aureus subsp. aureus MW2]		1
s__Staphylococcus aureus	86	contig_4	752089	753351	-	cap8O	1-1263/1263	===============	0/0	100	99.45	vfdb	NP_644953	(cap8O) capsular polysaccharide synthesis enzyme Cap8O [Capsule (VF0003)] [Staphylococcus aureus subsp. aureus MW2]		1
s__Staphylococcus aureus	86	contig_4	750867	752012	-	cap8P	1-1146/1146	===============	0/0	100	99.83	vfdb	NP_644954	(cap8P) capsular polysaccharide synthesis enzyme Cap8P [Capsule (VF0003)] [Staphylococcus aureus subsp. aureus MW2]		1
s__Staphylococcus aureus	86	contig_4	75857	78690	-	clfA	1-2841/2841	========/======	8/49	99.01	90.46	vfdb	NP_645581	(clfA) Clumping factor A fibrinogen-binding protein [Clumping factor (VF0004)] [Staphylococcus aureus subsp. aureus MW2]		1
s__Staphylococcus aureus	86	contig_2	300599	303318	-	clfB	4-2724/2724	========/======	8/79	98.42	92.83	vfdb	NP_647368	(clfB) Clumping factor B adhesin [Clumping factor (VF0004)] [Staphylococcus aureus subsp. aureus MW2]		1
s__Staphylococcus aureus	86	contig_16	3041	4501	+	ebp	1-1461/1461	===============	0/0	100	97.95	vfdb	NP_646186	(ebp) cell surface elastin binding protein [EbpS (VF0008)] [Staphylococcus aureus subsp. aureus MW2]		1
s__Staphylococcus aureus	86	contig_4	606067	606309	-	esaB	1-243/243	===============	0/0	100	99.59	vfdb	NP_645076	(esaB) type VII secretion system protein EsaB [Type VII secretion system (VF0403)] [Staphylococcus aureus subsp. aureus MW2]		1
s__Staphylococcus aureus	86	contig_4	599837	600229	-	esaC	1-393/393	===============	0/0	100	98.22	vfdb	NP_645081	(esaC) type VII secretion system protein secreted protein EsxC [Type VII secretion system (VF0403)] [Staphylococcus aureus subsp. aureus MW2]		1
s__Staphylococcus aureus	86	contig_4	606281	606739	-	essA	1-459/459	===============	0/0	100	100	vfdb	NP_645075	(essA) type VII secretion system protein EssA monotopic membrane protein [Type VII secretion system (VF0403)] [Staphylococcus aureus subsp. aureus MW2]		1
s__Staphylococcus aureus	86	contig_4	604720	606054	-	essB	1-1335/1335	===============	0/0	100	98.35	vfdb	NP_645078	(essB) type VII secretion system protein EssB monotopic membrane protein [Type VII secretion system (VF0403)] [Staphylococcus aureus subsp. aureus MW2]		1
s__Staphylococcus aureus	86	contig_4	600259	604698	-	essC	1-4440/4440	===============	0/0	100	98.87	vfdb	NP_645079	(essC) type VII secretion system protein EssC FtsK/SpoIIIE family ATPase [Type VII secretion system (VF0403)] [Staphylococcus aureus subsp. aureus MW2]		1
s__Staphylococcus aureus	86	contig_4	611371	611664	-	esxA	1-294/294	===============	0/0	100	99.66	vfdb	NP_645073	(esxA) type VII secretion system protein secreted protein EsxA [Type VII secretion system (VF0403)] [Staphylococcus aureus subsp. aureus MW2]		1
s__Staphylococcus aureus	86	contig_4	599507	599821	-	esxB	1-315/315	===============	0/0	100	99.36	vfdb	NP_645082	(esxB) type VII secretion system protein secreted protein EsxB [Type VII secretion system (VF0403)] [Staphylococcus aureus subsp. aureus MW2]		1
s__Staphylococcus aureus	86	contig_4	568444	570516	-	geh	1-2073/2073	===============	0/0	100	98.65	vfdb	NP_645114	(geh) glycerol ester hydrolase [Lipase (VF0012)] [Staphylococcus aureus subsp. aureus MW2]		1
s__Staphylococcus aureus	86	scaffold_3	72750	73573	+	hlb	170-993/993	..=============	0/0	82.98	98.42	vfdb	YP_186826	(hlb) beta-hemolysin [<beta>-hemolysin (VF0002)] [Staphylococcus aureus subsp. aureus COL]		1
s__Staphylococcus aureus	86	scaffold_3	88757	88891	-	hld	1-135/135	===============	0/0	100	99.26	vfdb	NP_646776	(hld) delta-hemolysin [<delta>-hemolysin (VF0007)] [Staphylococcus aureus subsp. aureus MW2]		1
s__Staphylococcus aureus	86	contig_2	74716	75645	+	hlgA	1-930/930	===============	0/0	100	99.89	vfdb	NP_647159	(hlgA) gamma-hemolysin chain II precursor [<gamma>-hemolysin (VF0011)] [Staphylococcus aureus subsp. aureus MW2]		1
s__Staphylococcus aureus	86	contig_2	77161	78138	+	hlgB	1-978/978	===============	0/0	100	99.9	vfdb	NP_647161	(hlgB) gamma-hemolysin component B [<gamma>-hemolysin (VF0011)] [Staphylococcus aureus subsp. aureus MW2]		1
s__Staphylococcus aureus	86	contig_2	76212	77159	+	hlgC	1-948/948	===============	0/0	100	94.83	vfdb	NP_647160	(hlgC) gamma-hemolysin component C [<gamma>-hemolysin (VF0011)] [Staphylococcus aureus subsp. aureus MW2]		1
s__Staphylococcus aureus	86	contig_16	387431	388390	+	hly/hla	1-960/960	===============	0/0	100	99.69	vfdb	NP_645861	(hly/hla) Alpha-Hemolysin precursor [<alpha>-hemolysin (VF0001)] [Staphylococcus aureus subsp. aureus MW2]		1
s__Staphylococcus aureus	86	contig_9	151826	154276	+	hysA	1-2448/2448	========/======	7/9	99.88	92.95	vfdb	NP_646946	(hysA) hyaluronate lyase precursor [Hyaluronate lyase (VF0013)] [Staphylococcus aureus subsp. aureus MW2]		1
s__Staphylococcus aureus	86	contig_2	352890	354128	+	icaA	1-1239/1239	===============	0/0	100	99.92	vfdb	NP_647403	(icaA) N-acetylglucosaminyltransferase involved in polysaccharide intercellular adhesin(PIA) synthesis [Intercellular adhesion proteins (VF0014)] [Staphylococcus aureus subsp. aureus MW2]		1
s__Staphylococcus aureus	86	contig_2	354394	355266	+	icaB	1-873/873	===============	0/0	100	99.77	vfdb	NP_647405	(icaB) N-deacetylase involved in polysaccharide intercellular adhesin(PIA) synthesis [Intercellular adhesion proteins (VF0014)] [Staphylococcus aureus subsp. aureus MW2]		1
s__Staphylococcus aureus	86	contig_2	355253	356305	+	icaC	1-1053/1053	===============	0/0	100	99.24	vfdb	NP_647406	(icaC) intercellular adhesion protein C involved in polysaccharide intercellular adhesin(PIA) synthesis [Intercellular adhesion proteins (VF0014)] [Staphylococcus aureus subsp. aureus MW2]		1
s__Staphylococcus aureus	86	contig_2	354092	354397	+	icaD	1-306/306	===============	0/0	100	99.67	vfdb	NP_647404	(icaD) intercellular adhesion protein D involved in polysaccharide intercellular adhesin(PIA) synthesis [Intercellular adhesion proteins (VF0014)] [Staphylococcus aureus subsp. aureus MW2]		1
s__Staphylococcus aureus	86	contig_2	352166	352726	-	icaR	1-561/561	===============	0/0	100	100	vfdb	NP_647402	(icaR) ica operon transcriptional regulator IcaR [Intercellular adhesion proteins (VF0014)] [Staphylococcus aureus subsp. aureus MW2]		1
s__Staphylococcus aureus	86	contig_16	419573	420625	+	isdA	1-1053/1053	===============	0/0	100	99.81	vfdb	YP_001332075	(isdA) iron-regulated surface determinant protein A [Isd (VF0015)] [Staphylococcus aureus subsp. aureus str. Newman]		1
s__Staphylococcus aureus	86	contig_16	420828	422753	+	isdB	1-1938/1938	========/======	2/12	99.38	98.86	vfdb	YP_001332074	(isdB) iron-regulated surface determinant protein B haemoglobin receptor [Isd (VF0015)] [Staphylococcus aureus subsp. aureus str. Newman]		1
s__Staphylococcus aureus	86	contig_16	418681	419364	-	isdC	1-684/684	===============	0/0	100	99.71	vfdb	YP_001332076	(isdC) iron-regulated surface determinant protein C [Isd (VF0015)] [Staphylococcus aureus subsp. aureus str. Newman]		1
s__Staphylococcus aureus	86	contig_16	417605	418681	-	isdD	1-1077/1077	===============	0/0	100	99.81	vfdb	NP_645831	(isdD) iron-regulated surface determinant protein D [Isd (VF0015)] [Staphylococcus aureus subsp. aureus MW2]		1
s__Staphylococcus aureus	86	contig_16	416730	417608	-	isdE	1-879/879	===============	0/0	100	99.43	vfdb	YP_001332078	(isdE) iron-regulated surface determinant protein E [Isd (VF0015)] [Staphylococcus aureus subsp. aureus str. Newman]		1
s__Staphylococcus aureus	86	contig_16	415751	416717	-	isdF	1-966/966	========/======	1/1	100	99.17	vfdb	NP_645833	(isdF) iron-regulated surface determinant protein F ATP-binding-cassette-type transmembrane transporter [Isd (VF0015)] [Staphylococcus aureus subsp. aureus MW2]		1
s__Staphylococcus aureus	86	contig_16	414613	414936	-	isdG	1-324/324	===============	0/0	100	99.38	vfdb	YP_001332081	(isdG) iron-regulated surface determinant protein G [Isd (VF0015)] [Staphylococcus aureus subsp. aureus str. Newman]		1
s__Staphylococcus aureus	86	contig_2	356752	358797	-	lip	1-2046/2046	===============	0/0	100	99.17	vfdb	NP_647407	(lip) triacylglycerol lipase precursor [Lipase (CVF091)] [Staphylococcus aureus subsp. aureus MW2]		1
s__Staphylococcus aureus	86	scaffold_3	27544	29293	-	map	1-1755/1755	========/======	4/9	99.6	91.35	vfdb	CAB94853	(map) extracellular proteins Map [Eap/Map (VF0016)] [Staphylococcus aureus str. Newman D2C (ATCC 25904)]		1
s__Staphylococcus aureus	86	scaffold_3	32899	33390	-	sak	1-492/492	===============	0/0	100	99.8	vfdb	NP_646702	(sak) Staphylokinase precursor [Staphylokinase (VF0021)] [Staphylococcus aureus subsp. aureus MW2]		1
s__Staphylococcus aureus	86	contig_2	72867	74180	+	sbi	1-1314/1314	========/======	2/2	99.92	94.91	vfdb	NP_647158	(sbi) IgG-binding protein SBI [Sbi (VF0423)] [Staphylococcus aureus subsp. aureus MW2]		1
s__Staphylococcus aureus	86	scaffold_3	31054	31404	-	scn	1-351/351	===============	0/0	100	99.72	vfdb	YP_001332910	(scn) complement inhibitor SCIN [SCIN (VF0425)] [Staphylococcus aureus subsp. aureus str. Newman]		1
s__Staphylococcus aureus	86	contig_4	323866	326545	-	sdrC	1-2692/2868	========/======	2/12	93.44	90.49	vfdb	NP_645333	(sdrC) Ser-Asp rich fibrinogen-binding bone sialoprotein-binding protein [SDr (VF0019)] [Staphylococcus aureus subsp. aureus MW2]		1
s__Staphylococcus aureus	86	contig_4	319189	323048	-	sdrD	1-3854/4044	========/======	7/26	95.05	92.51	vfdb	NP_645334	(sdrD) Ser-Asp rich fibrinogen-binding bone sialoprotein-binding protein [SDr (VF0019)] [Staphylococcus aureus subsp. aureus MW2]		1
s__Staphylococcus aureus	86	contig_16	414955	415689	-	srtB	1-735/735	===============	0/0	100	99.86	vfdb	NP_645834	(srtB) NPQTN specific sortase B [Isd (VF0015)] [Staphylococcus aureus subsp. aureus MW2]		1
s__Staphylococcus aureus	86	contig_16	504983	505926	+	sspA	1-944/984	===============	0/0	95.93	98.94	vfdb	NP_645749	(sspA) serine protease; V8 protease; glutamyl endopeptidase [V8 protease (VF0023)] [Staphylococcus aureus subsp. aureus MW2]		1
s__Staphylococcus aureus	86	contig_16	506111	507292	+	sspB	1-1182/1182	===============	0/0	100	100	vfdb	NP_645748	(sspB) staphopain cysteine proteinase SspB [Staphopain (VF0006)] [Staphylococcus aureus subsp. aureus MW2]		1
s__Staphylococcus aureus	86	contig_16	507330	507659	+	sspC	1-330/330	===============	0/0	100	100	vfdb	NP_645747	(sspC) Staphostatin B [Staphopain (VF0006)] [Staphylococcus aureus subsp. aureus MW2]		1
s__Staphylococcus aureus	86	contig_4	314994	318449	-	sdrE	1-3426/3426	========/======	20/58	99.59	88.73	vfdb	NP_645335	(sdrE) Ser-Asp rich fibrinogen-binding bone sialoprotein-binding protein [SDr (VF0019)] [Staphylococcus aureus subsp. aureus MW2]		0
s__Staphylococcus aureus	86	contig_2	158336	161143	-	fnbB	1-2832/2832	========/======	25/86	98.06	85.89	vfdb	NP_647237	(fnbB) fibronectin-binding protein B [FnBPs (VF0010)] [Staphylococcus aureus subsp. aureus MW2]		0
s__Staphylococcus aureus	86	contig_2	161764	164844	-	fnbA	1-3048/3048	========/======	18/99	98.92	85.39	vfdb	NP_647238	(fnbA) fibronectin-binding protein A [FnBPs (VF0010)] [Staphylococcus aureus subsp. aureus MW2]		0
s__Staphylococcus aureus	86	contig_12	2085	4496	-	hysA	1-2418/2448	========/======	13/32	98	85.03	vfdb	NP_646946	(hysA) hyaluronate lyase precursor [Hyaluronate lyase (VF0013)] [Staphylococcus aureus subsp. aureus MW2]		0
s__Staphylococcus aureus	86	scaffold_3	35195	35966	-	sea	1-772/774	===============	0/0	99.74	84.84	vfdb	NP_646706	(sea) staphylococcal enterotoxin A precursor [SE (VF0020)] [Staphylococcus aureus subsp. aureus MW2]		0
s__Staphylococcus aureus	86	contig_13	9327	10295	-	lukF-PV	1-969/978	========/======	2/2	98.98	81.96	vfdb	NP_646195	(lukF-PV) Panton-Valentine leukocidin chain F precursor [PVL (VF0018)] [Staphylococcus aureus subsp. aureus MW2]		0
s__Staphylococcus aureus	86	contig_4	675112	676983	-	coa	1-1863/1902	========/======	23/63	96.53	80.99	vfdb	NP_645021	(coa) staphylocoagulase precursor [Staphylocoagulase (VF0421)] [Staphylococcus aureus subsp. aureus MW2]		0
	#FILE	SEQUENCE	START	END	STRAND	GENE	COVERAGE	COVERAGE_MAP	GAPS	%COVERAGE	%IDENTITY	DATABASE	ACCESSION	PRODUCT	RESISTANCE	1
	#FILE	SEQUENCE	START	END	STRAND	GENE	COVERAGE	COVERAGE_MAP	GAPS	%COVERAGE	%IDENTITY	DATABASE	ACCESSION	PRODUCT	RESISTANCE	1
	#FILE	SEQUENCE	START	END	STRAND	GENE	COVERAGE	COVERAGE_MAP	GAPS	%COVERAGE	%IDENTITY	DATABASE	ACCESSION	PRODUCT	RESISTANCE	1
	#FILE	SEQUENCE	START	END	STRAND	GENE	COVERAGE	COVERAGE_MAP	GAPS	%COVERAGE	%IDENTITY	DATABASE	ACCESSION	PRODUCT	RESISTANCE	1
	#FILE	SEQUENCE	START	END	STRAND	GENE	COVERAGE	COVERAGE_MAP	GAPS	%COVERAGE	%IDENTITY	DATABASE	ACCESSION	PRODUCT	RESISTANCE	1
	#FILE	SEQUENCE	START	END	STRAND	GENE	COVERAGE	COVERAGE_MAP	GAPS	%COVERAGE	%IDENTITY	DATABASE	ACCESSION	PRODUCT	RESISTANCE	1
	#FILE	SEQUENCE	START	END	STRAND	GENE	COVERAGE	COVERAGE_MAP	GAPS	%COVERAGE	%IDENTITY	DATABASE	ACCESSION	PRODUCT	RESISTANCE	1
	#FILE	SEQUENCE	START	END	STRAND	GENE	COVERAGE	COVERAGE_MAP	GAPS	%COVERAGE	%IDENTITY	DATABASE	ACCESSION	PRODUCT	RESISTANCE	1
	#FILE	SEQUENCE	START	END	STRAND	GENE	COVERAGE	COVERAGE_MAP	GAPS	%COVERAGE	%IDENTITY	DATABASE	ACCESSION	PRODUCT	RESISTANCE	1
	#FILE	SEQUENCE	START	END	STRAND	GENE	COVERAGE	COVERAGE_MAP	GAPS	%COVERAGE	%IDENTITY	DATABASE	ACCESSION	PRODUCT	RESISTANCE	1
	#FILE	SEQUENCE	START	END	STRAND	GENE	COVERAGE	COVERAGE_MAP	GAPS	%COVERAGE	%IDENTITY	DATABASE	ACCESSION	PRODUCT	RESISTANCE	1
	#FILE	SEQUENCE	START	END	STRAND	GENE	COVERAGE	COVERAGE_MAP	GAPS	%COVERAGE	%IDENTITY	DATABASE	ACCESSION	PRODUCT	RESISTANCE	1
	#FILE	SEQUENCE	START	END	STRAND	GENE	COVERAGE	COVERAGE_MAP	GAPS	%COVERAGE	%IDENTITY	DATABASE	ACCESSION	PRODUCT	RESISTANCE	1
	#FILE	SEQUENCE	START	END	STRAND	GENE	COVERAGE	COVERAGE_MAP	GAPS	%COVERAGE	%IDENTITY	DATABASE	ACCESSION	PRODUCT	RESISTANCE	1
	#FILE	SEQUENCE	START	END	STRAND	GENE	COVERAGE	COVERAGE_MAP	GAPS	%COVERAGE	%IDENTITY	DATABASE	ACCESSION	PRODUCT	RESISTANCE	1
	#FILE	SEQUENCE	START	END	STRAND	GENE	COVERAGE	COVERAGE_MAP	GAPS	%COVERAGE	%IDENTITY	DATABASE	ACCESSION	PRODUCT	RESISTANCE	1
	#FILE	SEQUENCE	START	END	STRAND	GENE	COVERAGE	COVERAGE_MAP	GAPS	%COVERAGE	%IDENTITY	DATABASE	ACCESSION	PRODUCT	RESISTANCE	1
	#FILE	SEQUENCE	START	END	STRAND	GENE	COVERAGE	COVERAGE_MAP	GAPS	%COVERAGE	%IDENTITY	DATABASE	ACCESSION	PRODUCT	RESISTANCE	1
	#FILE	SEQUENCE	START	END	STRAND	GENE	COVERAGE	COVERAGE_MAP	GAPS	%COVERAGE	%IDENTITY	DATABASE	ACCESSION	PRODUCT	RESISTANCE	1
	#FILE	SEQUENCE	START	END	STRAND	GENE	COVERAGE	COVERAGE_MAP	GAPS	%COVERAGE	%IDENTITY	DATABASE	ACCESSION	PRODUCT	RESISTANCE	1
	#FILE	SEQUENCE	START	END	STRAND	GENE	COVERAGE	COVERAGE_MAP	GAPS	%COVERAGE	%IDENTITY	DATABASE	ACCESSION	PRODUCT	RESISTANCE	1
	#FILE	SEQUENCE	START	END	STRAND	GENE	COVERAGE	COVERAGE_MAP	GAPS	%COVERAGE	%IDENTITY	DATABASE	ACCESSION	PRODUCT	RESISTANCE	1
	#FILE	SEQUENCE	START	END	STRAND	GENE	COVERAGE	COVERAGE_MAP	GAPS	%COVERAGE	%IDENTITY	DATABASE	ACCESSION	PRODUCT	RESISTANCE	1
	#FILE	SEQUENCE	START	END	STRAND	GENE	COVERAGE	COVERAGE_MAP	GAPS	%COVERAGE	%IDENTITY	DATABASE	ACCESSION	PRODUCT	RESISTANCE	1
	#FILE	SEQUENCE	START	END	STRAND	GENE	COVERAGE	COVERAGE_MAP	GAPS	%COVERAGE	%IDENTITY	DATABASE	ACCESSION	PRODUCT	RESISTANCE	1
	#FILE	SEQUENCE	START	END	STRAND	GENE	COVERAGE	COVERAGE_MAP	GAPS	%COVERAGE	%IDENTITY	DATABASE	ACCESSION	PRODUCT	RESISTANCE	1
	#FILE	SEQUENCE	START	END	STRAND	GENE	COVERAGE	COVERAGE_MAP	GAPS	%COVERAGE	%IDENTITY	DATABASE	ACCESSION	PRODUCT	RESISTANCE	1
	#FILE	SEQUENCE	START	END	STRAND	GENE	COVERAGE	COVERAGE_MAP	GAPS	%COVERAGE	%IDENTITY	DATABASE	ACCESSION	PRODUCT	RESISTANCE	1
	#FILE	SEQUENCE	START	END	STRAND	GENE	COVERAGE	COVERAGE_MAP	GAPS	%COVERAGE	%IDENTITY	DATABASE	ACCESSION	PRODUCT	RESISTANCE	1
	#FILE	SEQUENCE	START	END	STRAND	GENE	COVERAGE	COVERAGE_MAP	GAPS	%COVERAGE	%IDENTITY	DATABASE	ACCESSION	PRODUCT	RESISTANCE	1
	#FILE	SEQUENCE	START	END	STRAND	GENE	COVERAGE	COVERAGE_MAP	GAPS	%COVERAGE	%IDENTITY	DATABASE	ACCESSION	PRODUCT	RESISTANCE	1
	#FILE	SEQUENCE	START	END	STRAND	GENE	COVERAGE	COVERAGE_MAP	GAPS	%COVERAGE	%IDENTITY	DATABASE	ACCESSION	PRODUCT	RESISTANCE	1
	#FILE	SEQUENCE	START	END	STRAND	GENE	COVERAGE	COVERAGE_MAP	GAPS	%COVERAGE	%IDENTITY	DATABASE	ACCESSION	PRODUCT	RESISTANCE	1
	#FILE	SEQUENCE	START	END	STRAND	GENE	COVERAGE	COVERAGE_MAP	GAPS	%COVERAGE	%IDENTITY	DATABASE	ACCESSION	PRODUCT	RESISTANCE	1
	#FILE	SEQUENCE	START	END	STRAND	GENE	COVERAGE	COVERAGE_MAP	GAPS	%COVERAGE	%IDENTITY	DATABASE	ACCESSION	PRODUCT	RESISTANCE	1

## Sheet: BTyper
BTyper Results for 20220811_42
Predicted Virulence Genes:
Hit #	Virulence Gene Name	E-Value	Percent (%) Identity	Percent (%) Coverage
1	bpsF|NC13_RS0532|BCE_G9241_pBC218_0065|Bacillus cereus exo-polysaccharide operon gene F tyrosine protein kinase [plasmid pBC218] [Bacillus cereus str. G9241]	6.83899e-66	50	97.6077
2	entFM|gi|30020092|ref|NP_831723.1| enterotoxin [Bacillus cereus ATCC 14579]	0	94.8837	100
3	cerB|gi|505581118|gb|AGL98063.1| cereolysin B [Bacillus cereus]	0	87.1383	93.3934
4	clo|gi|62550724|gb|AAX88798.1| cereolysin O [Bacillus cereus]	0	94.8919	100
5	plcA|gi|30021854|ref|NP_833485.1| 1-phosphatidylinositol phosphodiesterase precursor [Bacillus cereus ATCC 14579]	0	94.2249	100
6	entA|gi|30023271|ref|NP_834902.1| enterotoxin / cell-wall binding protein [Bacillus cereus ATCC 14579]	1.98125e-167	93.9189	100
7	inhA2|gi|30018848|ref|NP_830479.1| immune inhibitor A precursor [Bacillus cereus ATCC 14579]	0	66.1654	99.8748
8	nheC|gi|30019953|ref|NP_831584.1| enterotoxin C [Bacillus cereus ATCC 14579]	0	95.2646	100
9	cerA|gi|505581110|gb|AGL98059.1| cereolysin A [Bacillus cereus]	1.396e-176	95.053	100
10	bpsH|NC13_RS05330|BCE_G9241_pBC218_0067|Bacillus cereus exo-polysaccharide operon gene H LytR family transcriptional regulator [plasmid pBC218] [Bacillus cereus str. G9241]	1.19712e-119	67.4342	100
11	inhA1|gi|30019435|ref|NP_831066.1| immune inhibitor A precursor [Bacillus cereus ATCC 14579]	0	93.1472	100
12	nheB|gi|30019952|ref|NP_831583.1| non-hemolytic enterotoxin lytic component L1 [Bacillus cereus ATCC 14579]	0	99.2537	100
13	bpsE|NC13_RS05315|BCE_G9241_pBC218_0064|Bacillus cereus exo-polysaccharide operon gene E UTP--glucose-1-phosphate uridylyltransferase [plasmid pBC218] [Bacillus cereus str. G9241]	2.86141e-157	88.8087	93.8983
14	plcB|gi|30018852|ref|NP_830483.1| phospholipase C [Bacillus cereus ATCC 14579]	1.396e-176	95.053	100
15	sph|NP_843205.1 sphingomyelinase C [Bacillus anthracis str. Ames]	0	97.3373	100
16	plcR|gi|358355901|dbj|BAL21073.1| PlcR [Bacillus cereus NC7401]	0	100	100
Predicted AMR Genes:
Hit #	AMR Gene Name	E-Value	Percent (%) Identity	Percent (%) Coverage
1	(Gly)vanR-M|FJ349556|982-1680|699	6.73394e-115	77.551	98.1402
2	(Bla)bla2|NG_047224|101-874|774	0	90.7792	99.4832
3	(Fcyn)fosBx1|NG_050591|101-517|417	1.35438e-144	88.7019	99.7602
4	(Bla)BLA-1|AY453161|501-1430|930	0	89.8925	100
Precdicted Species using ANIb:
Most Similar Reference Genome	ANI	Coverage
Bacillus paranthracis	97.662	79.4751
Predicted panC Clade Designation:
panC Clade Name	Closest Strain	Percent (%) Identity	Percent (%) Coverage
cladeParanthracis	Bacillus_paranthracis_MN5_TYPE_STRAIN	99.4111	100
Predicted MLST Profile:
ST	glp	gmk	ilv	pta	pur	pyc	tpi
164*	3*	2*	63	5	36	3	4
*No allele in the current database matches with 100% identity and coverage.
Predicted rpoB Allelic Type:
Predicted rpoB Allelic Type	Percent (%) Identity	Percent (%) Coverage
rpoB|AT0125|H80471|Bacillus|cereus|sl	100	100
BTyper Results for 20221220_90
Predicted Virulence Genes:
Hit #	Virulence Gene Name	E-Value	Percent (%) Identity	Percent (%) Coverage
1	cerB|gi|505581118|gb|AGL98063.1| cereolysin B [Bacillus cereus]	0	87.1383	93.3934
2	plcA|gi|30021854|ref|NP_833485.1| 1-phosphatidylinositol phosphodiesterase precursor [Bacillus cereus ATCC 14579]	1.04745e-138	78.8591	90.5775
3	entA|gi|30023271|ref|NP_834902.1| enterotoxin / cell-wall binding protein [Bacillus cereus ATCC 14579]	1.90612e-167	93.9189	100
4	inhA2|gi|30018848|ref|NP_830479.1| immune inhibitor A precursor [Bacillus cereus ATCC 14579]	0	95.8974	73.2165
5	nheC|gi|30019953|ref|NP_831584.1| enterotoxin C [Bacillus cereus ATCC 14579]	1.97104e-153	68.3784	103.064
6	cerA|gi|505581110|gb|AGL98059.1| cereolysin A [Bacillus cereus]	1.34306e-176	95.053	100
7	inhA1|gi|30019435|ref|NP_831066.1| immune inhibitor A precursor [Bacillus cereus ATCC 14579]	0	66.5523	73.9848
8	nheB|gi|30019952|ref|NP_831583.1| non-hemolytic enterotoxin lytic component L1 [Bacillus cereus ATCC 14579]	2.37397e-160	92.7632	75.6219
9	bpsE|NC13_RS05315|BCE_G9241_pBC218_0064|Bacillus cereus exo-polysaccharide operon gene E UTP--glucose-1-phosphate uridylyltransferase [plasmid pBC218] [Bacillus cereus str. G9241]	2.7529e-157	88.8087	93.8983
10	plcB|gi|30018852|ref|NP_830483.1| phospholipase C [Bacillus cereus ATCC 14579]	1.34306e-176	95.053	100
11	sph|NP_843205.1 sphingomyelinase C [Bacillus anthracis str. Ames]	0	97.3373	100
12	bpsH|NC13_RS05330|BCE_G9241_pBC218_0067|Bacillus cereus exo-polysaccharide operon gene H LytR family transcriptional regulator [plasmid pBC218] [Bacillus cereus str. G9241]	1.15172e-119	67.4342	100
Predicted AMR Genes:
Hit #	AMR Gene Name	E-Value	Percent (%) Identity	Percent (%) Coverage
1	(Bla)BLA-1|AY453161|501-1430|930	0	90.1075	100
2	(Fcyn)fosBx1|NG_050591|101-517|417	1.30302e-144	88.7019	99.7602
3	(Bla)bla2|NG_047224|101-874|774	0	89.9225	100
4	(Gly)vanR-M|FJ349556|982-1680|699	6.4786e-115	77.3181	100.286
Precdicted Species using ANIb:
Most Similar Reference Genome	ANI	Coverage
Bacillus paranthracis	97.5801	79.3919
Predicted panC Clade Designation:
panC Clade Name	Closest Strain	Percent (%) Identity	Percent (%) Coverage
cladeParanthracis	Bacillus_paranthracis_MN5_TYPE_STRAIN	99.2941	100.118
Predicted MLST Profile:
ST	glp	gmk	ilv	pta	pur	pyc	tpi
164*	3*	2	63*	5	36	3	4*
*No allele in the current database matches with 100% identity and coverage.
Predicted rpoB Allelic Type:
Predicted rpoB Allelic Type	Percent (%) Identity	Percent (%) Coverage
rpoB|AT0125|H80471|Bacillus|cereus|sl*	99.8420221169*	100.158
*No rpoB allele in the current database matches with 100% identity and coverage.

## Sheet: BTyper3
ID	species(ANI)	subspecies(ANI)	Pseudo_Gene_Flow_Unit(ANI)	Closest_Type_Strain(ANI)	anthrax_toxin(genes)	emetic_toxin_cereulide(genes)	diarrheal_toxin_Nhe(genes)	diarrheal_toxin_Hbl(genes)	diarrheal_toxin_CytK(top_hit)	sphingomyelinase_Sph(gene)	capsule_Cap(genes)	capsule_Has(genes)	capsule_Bps(genes)	Bt(genes)	PubMLST_ST[clonal_complex](perfect_matches)	Adjusted_panC_Group(predicted_species)	final_taxon_names
20221220_90	mosaicus(95.19142150878906)	cereus(98.74810791015625)	cereus(97.63280487060547)	paranthracis(97.3869857788086)	0/3()	0/4()	2/3(nheA;nheB)	0/4()	0/1()	1/1(sph)	0/5()	0/3()	1/9(bpsE)	0()	164[No clonal complex](4/7)	Group_III(mosaicus)	B. mosaicus subsp. cereus; B. cereus
20220818_7	mosaicus(93.73558044433594)	No subspecies	cereus(96.2721176147461)	paranthracis(95.92801666259766)	0/3()	0/4()	1/3(nheA)	0/4()	0/1()	1/1(sph)	0/5()	0/3()	1/9(bpsE)	0()	164[No clonal complex](0/7)	Unknown(missing allele)	B. mosaicus
20220811_42	mosaicus(95.25125122070312)	cereus(98.82543182373047)	cereus(97.71607971191406)	paranthracis(97.4632797241211)	0/3()	0/4()	3/3(nheA;nheB;nheC)	0/4()	0/1()	1/1(sph)	0/5()	0/3()	1/9(bpsE)	0()	164[No clonal complex](5/7)	Group_III(mosaicus)	B. mosaicus subsp. cereus; B. cereus

## Sheet: antiSMASH
Species	IsolateID_gene	AntiSMASH			blast p best hit
		Region	type	predicted protein	description	Max Scor	Total Score	Query Cover	E value	Per ident	Acc len	Accession
Ln. Mesenteroides	18_00062	4.1	RiPP-like	Lactococcin-G-processing and transport ATP-binding protein LagD	MesD [Leuconostoc mesenteroides subsp. Mesenteroides]	980	980	99	0	99.8	722	AAP37397.1
Ln. Mesenteroides	18_00063	4.1	RiPP-like	Lactococcin-G-processing and transport ATP-binding protein LagD	MesD [Leuconostoc mesenteroides subsp. Mesenteroides	330	330	93	3e-106	95.71	722	AAP37397.1
Ln. Mesenteroides	18_00066	4.1	RiPP-like	Bacteriocin mesentericin Y105	leucocin A/sakacin P family class II bacteriocin [Leuconostoc mesenteroides]	126	126	100	2e-36	100	61	WP_032490739.1
Ln. Mesenteroides	18_00223	6.1	T3PKS	Hydroxymethylglutaryl-CoA synthase	hydroxymethylglutaryl-CoA synthase [Leuconostoc mesenteroides]	793	793	100	0	100	385	WP_042251614.1
Ln. Mesenteroides	18_01450	6.2	betalctone	2-isopropylmalate synthase	2-isopropylmalate synthase [Leuconostoc mesenteroides]	798	798	100	0	100	390	WP_052408322.1
Ln. Mesenteroides	18_01455	6.2	betalctone	Inner membrane metabolite transport protein YdjE	MFS transporter [Leuconostoc mesenteroides]	855	855	100	0	99.77	428	WP_014325250.1
Ln. Mesenteroides	18_01463	6.2	betalctone	2-succinylbenzoate--CoA ligase	o-succinylbenzoate--CoA ligase [Leuconostoc mesenteroides]	989	989	100	0	100	479	WP_042251968.1
E. faecium	30_00380	2.1	T3PKS	Hydroxymethylglutaryl-CoA synthase	hydroxymethylglutaryl-CoA synthase [Enterococcus]	795	795	100	0	100	384	WP_002289270.1
E. faecium	30_01026	2.2	RiPP-like	hypothetical protein	Blp family class II bacteriocin [Enterococcus]	139	139	100	5e-41	100	71	WP_002294603.1
E. faecium	30_01031	2.2	RiPP-like	Bacteriocin piscicolin-126	class II bacteriocin [Enterococcus faecium]	131	131	100	2e-38	98.46	65	WP_104876441.1
E. faecium	30_01941	2.3	cyclic-lactone-autoinducer	Accessory gene regulator protein B	accessory gene regulator B family protein [Enterococcus faecium]	207	207	100	8e-66	100	200	WP_244354967.1
Ln. Mesenteroides	42_00468	3.1	betalctone	2-succinylbenzoate--CoA ligase	o-succinylbenzoate--CoA ligase [Leuconostoc mesenteroides]	625	625	99	0	97.45	479	WP_025268575.1
Ln. Mesenteroides	42_00480	3.1	betalctone	2-isopropylmalate synthase	2-isopropylmalate synthase [Leuconostoc mesenteroides]	798	798	100	0	100	390	WP_014325253.1
Ln. Mesenteroides	42_00620	3.2	RiPP-like	Lactococcin-G-processing and transport ATP-binding protein LagD	peptide cleavage/export ABC transporter [Leuconostoc mesenteroides]	1046	1046	98	0	100	715	WP_182064033.1
Ln. Mesenteroides	42_01857	3.3	T3PKS	Hydroxymethylglutaryl-CoA synthase	hydroxymethylglutaryl-CoA synthase [Leuconostoc mesenteroides]	794	794	100	0	99.74	385	WP_135400273.1
L. sakei	06_00780	9.1	cyclic-lactone-autoinducer	Accessory gene regulator protein B	accessory gene regulator B family protein [Latilactobacillus sakei]	382	382	100	2e-133	99.47	190	WP_172952653.1
L. sakei	06_02443	9.2	RRE-containing	hypothetical protein	PqqD family protein [Latilactobacillus sakei]	241	241	100	2e-80	100	117	WP_011374029.1
L. sakei	27_00654	9.1	RiPP-like	Lactococcin-G-processing and transport ATP-binding protein LagD	peptide cleavage/export ABC transporter [Latilactobacillus sakei]	1458	1458	100	0	99.86	718	WP_099713255.1
L. sakei	27_00978	9.2	RRE-containing	hypothetical protein	PqqD family protein [Latilactobacillus sakei]	241	241	100	2e-80	100	117	WP_011374029.1
L. sakei	27_01182	13.1	arylpolyene	hypothetical protein	beta-ketoacyl-ACP synthase II [Latilactobacillus sakei]	99.8	99.8	73	1e-22	100	410	WP_112206343.1
L. sakei	27_01941	20.1	cyclic-lactone-autoinducer	Accessory gene regulator protein B	accessory gene regulator B family protein [Latilactobacillus sakei]	382	382	100	2e-133	99.47	190	WP_172952653.1

## Sheet: BlastKOALA
Ln. Mesenteroides_18				Ln. Mesenteroides_42				L. sakei_06
ID	KEGG Orthology number	description		ID	KEGG Orthology number	description		ID	KEGG Orthology number	description
18_00001	K21600	csoR, ricR; CsoR family transcriptional regulator, copper-sensing transcriptional repressor		42_00001				6_00003
18_00002				42_00002	K01534	zntA; Zn2ﰧexporting ATPase [EC:7.2.2.12 7.2.2.21]		6_00004
18_00003	K03671	trxA; thioredoxin 1		42_00003				6_00005
18_00005				42_00004				6_00006
18_00007				42_00005	K21600	csoR, ricR; CsoR family transcriptional regulator, copper-sensing transcriptional repressor		6_00007
18_00009				42_00006				6_00008
18_00010	K01934	MTHFS; 5-formyltetrahydrofolate cyclo-ligase [EC:6.3.3.2]		42_00007	K03671	trxA; thioredoxin 1		6_00009	K21562	flp; CRP/FNR family transcriptional regulator, anaerobic regulatory protein
18_00011	K01534	zntA; Zn2+/Cd2+-exporting ATPase [EC:7.2.2.12 7.2.2.21]		42_00008				6_00010	K22736	VIT; vacuolar iron transporter family protein
18_00012				42_00009				6_00011
18_00013				42_00010				6_00013	K02069	STAR2, fetB; UDP-glucose/iron transport system permease protein
18_00014	K04047	dps; starvation-inducible DNA-binding protein		42_00013				6_00014
18_00015	K21562	flp; CRP/FNR family transcriptional regulator, anaerobic regulatory protein		42_00014				6_00015	K02068	STAR1, fetA; UDP-glucose/iron transport system ATP-binding protein
18_00016	K22736	VIT; vacuolar iron transporter family protein		42_00015				6_00017	K03741	arsC; arsenate reductase (thioredoxin) [EC:1.20.4.4]
18_00017				42_00017				6_00018
18_00018				42_00018	K03281	clcA, clcB, CLC-E, CLC-F; chloride channel protein, CIC family		6_00019
18_00019	K02069	STAR2, fetB; UDP-glucose/iron transport system permease protein		42_00019				6_00021
18_00020	K02068	STAR1, fetA; UDP-glucose/iron transport system ATP-binding protein		42_00020	K06199	crcB, FEX; fluoride exporter		6_00022
18_00022	K03741	arsC; arsenate reductase (thioredoxin) [EC:1.20.4.4]		42_00022				6_00024
18_00024				42_00023				6_00025
18_00028				42_00024				6_00026
18_00029	K03496	parA, soj; chromosome partitioning protein		42_00025				6_00027
18_00030				42_00026	K01934	MTHFS; 5-formyltetrahydrofolate cyclo-ligase [EC:6.3.3.2]		6_00028
18_00032				42_00027				6_00029
18_00036				42_00029				6_00032
18_00037				42_00031				6_00033
18_00039	K07467	nicK; putative DNA relaxase		42_00033				6_00035
18_00040				42_00034				6_00036
18_00041				42_00035				6_00037
18_00043				42_00036				6_00038
18_00044				42_00037				6_00039	K04047	dps; starvation-inducible DNA-binding protein
18_00045				42_00039				6_00040
18_00047				42_00040				6_00041
18_00048				42_00041	K03741	arsC; arsenate reductase (thioredoxin) [EC:1.20.4.4]		6_00042
18_00049				42_00043	K02068	STAR1, fetA; UDP-glucose/iron transport system ATP-binding protein		6_00043
18_00053				42_00044	K02069	STAR2, fetB; UDP-glucose/iron transport system permease protein		6_00044
18_00056				42_00045				6_00045
18_00057				42_00046				6_00048
18_00059				42_00047	K22736	VIT; vacuolar iron transporter family protein		6_00049
18_00060	K20345	blpB; membrane fusion protein, peptide pheromone/bacteriocin exporter		42_00048	K21562	flp; CRP/FNR family transcriptional regulator, anaerobic regulatory protein		6_00050
18_00061				42_00049				6_00051	K03297	emrE, qac, mmr, smr; small multidrug resistance pump
18_00062	K12292	comA; ATP-binding cassette, subfamily C, bacterial, competence factor transporting protein [EC:3.4.22.-]		42_00050				6_00052
18_00063				42_00051				6_00053
18_00064				42_00052	K01534	zntA; Zn2ﰧexporting ATPase [EC:7.2.2.12 7.2.2.21]		6_00054
18_00066				42_00053				6_00055
18_00067				42_00054				6_00056
18_00068				42_00055				6_00057
18_00069				42_00056	K21600	csoR, ricR; CsoR family transcriptional regulator, copper-sensing transcriptional repressor		6_00058
18_00070				42_00057				6_00061
18_00071				42_00058				6_00063
18_00072				42_00059	K02315	dnaC; DNA replication protein DnaC		6_00064
18_00074				42_00060				6_00067
18_00075				42_00063	K07455	recT; recombination protein RecT		6_00068
18_00076				42_00065				6_00069
18_00077				42_00069	K07741	antB; anti-repressor protein		6_00070	K03294	TC.APA; basic amino acid/polyamine antiporter, APA family
18_00078				42_00071				6_00071	K19350	lsa; lincosamide and streptogramin A transport system ATP-binding/permease protein
18_00079				42_00072				6_00072	K01005	tagT_U_V; polyisoprenyl-teichoic acid--peptidoglycan teichoic acid transferase [EC:2.7.8.-]
18_00080				42_00073				6_00073	K16209	lacS, galP, rafP; lactose/raffinose/galactose permease
18_00082	K06199	crcB, FEX; fluoride exporter		42_00074				6_00074
18_00083				42_00076				6_00075
18_00084	K03281	clcA, clcB, CLC-E, CLC-F; chloride channel protein, CIC family		42_00077				6_00076	K19975	mntC; manganese transport system substrate-binding protein
18_00085				42_00078				6_00077	K19976	mntB; manganese transport system permease protein
18_00086				42_00081				6_00078	K19973	mntA; manganese transport system ATP-binding protein [EC:7.2.2.5]
18_00087				42_00082				6_00079
18_00088				42_00084	K01595	ppc; phosphoenolpyruvate carboxylase [EC:4.1.1.31]		6_00080	K08659	pepDA, pepDB; dipeptidase [EC:3.4.-.-]
18_00089				42_00085				6_00081
18_00090				42_00086				6_00082
18_00091				42_00087				6_00083
18_00092				42_00088	K00789	metK, MAT; S-adenosylmethionine synthetase [EC:2.5.1.6]		6_00084
18_00093	K03281	clcA, clcB, CLC-E, CLC-F; chloride channel protein, CIC family		42_00089				6_00085
18_00094	K06199	crcB, FEX; fluoride exporter		42_00091	K00791	miaA, TRIT1; tRNA dimethylallyltransferase [EC:2.5.1.75]		6_00086
18_00095	K06199	crcB, FEX; fluoride exporter		42_00092	K01126	E3.1.4.46, glpQ, ugpQ; glycerophosphoryl diester phosphodiesterase [EC:3.1.4.46]		6_00087
18_00096				42_00093				6_00090
18_00097				42_00094				6_00091	K03781	katE, CAT, catB, srpA; catalase [EC:1.11.1.6]
18_00098				42_00095	K16511	mecA1_2; adapter protein MecA 1/2		6_00092
18_00099				42_00096				6_00093
18_00102				42_00097	K16509	spxA; regulatory protein spx		6_00096
18_00105	K15051	endA; DNA-entry nuclease		42_00103				6_00097
18_00108				42_00104	K07570	GSP13; general stress protein 13		6_00098
18_00110	K01546	kdpA; potassium-transporting ATPase potassium-binding subunit		42_00105	K03768	PPIB, ppiB; peptidyl-prolyl cis-trans isomerase B (cyclophilin B) [EC:5.2.1.8]		6_00099
18_00111	K01547	kdpB; potassium-transporting ATPase ATP-binding subunit [EC:7.2.2.6]		42_00106	K03060	rpoZ; DNA-directed RNA polymerase subunit omega [EC:2.7.7.6]		6_00100	K01104	E3.1.3.48; protein-tyrosine phosphatase [EC:3.1.3.48]
18_00112	K01548	kdpC; potassium-transporting ATPase KdpC subunit		42_00107	K00942	gmk, GUK1; guanylate kinase [EC:2.7.4.8]		6_00102
18_00113	K01548	kdpC; potassium-transporting ATPase KdpC subunit		42_00111				6_00103
18_00114	K07646	kdpD; two-component system, OmpR family, sensor histidine kinase KdpD [EC:2.7.13.3]		42_00112				6_00104
18_00115				42_00113	K07456	mutS2; DNA mismatch repair protein MutS2		6_00105
18_00116	K07667	kdpE; two-component system, OmpR family, KDP operon response regulator KdpE		42_00114				6_00106
18_00117				42_00115				6_00107
18_00118				42_00117	K09888	zapA; cell division protein ZapA		6_00108
18_00120				42_00119	K03471	rnhC; ribonuclease HIII [EC:3.1.26.4]		6_00109	K01560	E3.8.1.2; 2-haloacid dehalogenase [EC:3.8.1.2]
18_00121				42_00120				6_00110
18_00122	K03502	umuC; DNA polymerase V		42_00121	K18682	rny; ribonucrease Y [EC:3.1.-.-]		6_00111	K07729	K07729; putative transcriptional regulator
18_00123				42_00122	K03664	smpB; SsrA-binding protein		6_00113
18_00125				42_00123	K12573	rnr, vacB; ribonuclease R [EC:3.1.13.1]		6_00115
18_00131				42_00124	K03075	secG; preprotein translocase subunit SecG		6_00116	K03574	mutT, NUDT15, MTH2; 8-oxo-dGTP diphosphatase [EC:3.6.1.55]
18_00132				42_00125	K03437	spoU; RNA methyltransferase, TrmH family		6_00118
18_00139				42_00126	K03217	yidC, spoIIIJ, OXA1, ccfA; YidC/Oxa1 family membrane protein insertase		6_00119
18_00142				42_00127	K01512	acyP; acylphosphatase [EC:3.6.1.7]		6_00120
18_00143				42_00128				6_00121
18_00144				42_00129				6_00122	K01951	guaA, GMPS; GMP synthase (glutamine-hydrolysing) [EC:6.3.5.2]
18_00148	K03496	parA, soj; chromosome partitioning protein		42_00130	K07040	yceD, ylbN; DUF177 domain-containing protein		6_00123	K00867	coaA; type I pantothenate kinase [EC:2.7.1.33]
18_00151				42_00131				6_00124
18_00153				42_00132				6_00125	K03657	uvrD, pcrA; ATP-dependent DNA helicase UvrD/PcrA [EC:5.6.2.4]
18_00154				42_00133	K09710	ybeB; ribosome-associated protein		6_00126
18_00161				42_00134				6_00127	K06199	crcB, FEX; fluoride exporter
18_00162				42_00135	K00969	nadD; nicotinate-nucleotide adenylyltransferase [EC:2.7.7.18]		6_00128	K06199	crcB, FEX; fluoride exporter
18_00163				42_00136	K07574	yhbY; RNA-binding protein		6_00129
18_00164				42_00137				6_00130	K03455	TC.KEF; monovalent cation:H+ antiporter-2, CPA2 family
18_00165	K02316	dnaG; DNA primase [EC:2.7.7.101]		42_00138	K06948	yqeH; 30S ribosome assembly GTPase		6_00131
18_00166	K03086	rpoD; RNA polymerase primary sigma factor		42_00139				6_00132	K01259	pip; proline iminopeptidase [EC:3.4.11.5]
18_00167				42_00140	K07015	yqeG; putative phosphatase [EC:3.1.3.-]		6_00133
18_00168				42_00141				6_00134
18_00169	K00059	fabG, OAR1; 3-oxoacyl-[acyl-carrier protein] reductase [EC:1.1.1.100]		42_00142	K08996	yagU; putative membrane protein		6_00135	K02529	lacI, galR; LacI family transcriptional regulator
18_00171				42_00143				6_00136	K01812	uxaC; glucuronate isomerase [EC:5.3.1.12]
18_00172				42_00144	K07118	K07118; uncharacterized protein		6_00137
18_00173	K07533	prsA; foldase protein PrsA [EC:5.2.1.8]		42_00145	K07078	K07078; uncharacterized protein		6_00138
18_00174				42_00146				6_00139	K02004	ABC.CD.P; putative ABC transport system permease protein
18_00175	K02503	HINT1, hinT, hit; histidine triad (HIT) family protein		42_00147	K00689	E2.4.1.5; dextransucrase [EC:2.4.1.5]		6_00140
18_00176	K25158	ecsA; ABC-2 type transport system ATP-binding protein		42_00148				6_00141
18_00177	K25157	ecsB; ABC-2 type transport system permease protein		42_00149				6_00142	K02003	ABC.CD.A; putative ABC transport system ATP-binding protein
18_00178	K03439	trmB, METTL1, TRM8; tRNA (guanine-N7-)-methyltransferase [EC:2.1.1.33]		42_00150				6_00143
18_00180				42_00151				6_00144
18_00181				42_00152				6_00145
18_00182				42_00153	K00689	E2.4.1.5; dextransucrase [EC:2.4.1.5]		6_00146	K03294	TC.APA; basic amino acid/polyamine antiporter, APA family
18_00183				42_00154				6_00147
18_00184	K13038	coaBC, dfp; phosphopantothenoylcysteine decarboxylase / phosphopantothenate---cysteine ligase [EC:4.1.1.36 6.3.2.5]		42_00155	K07035	K07035; uncharacterized protein		6_00148
18_00186				42_00156	K03778	ldhA; D-lactate dehydrogenase [EC:1.1.1.28]		6_00149	K00086	dhaT; 1,3-propanediol dehydrogenase [EC:1.1.1.202]
18_00187				42_00157	K02548	menA; 1,4-dihydroxy-2-naphthoate polyprenyltransferase [EC:2.5.1.74]		6_00150	K03665	hflX; GTPase
18_00188				42_00158				6_00152
18_00189	K03402	argR, ahrC; transcriptional regulator of arginine metabolism		42_00159				6_00153
18_00190	K12555	pbp2A; penicillin-binding protein 2A [EC:2.4.1.129 3.4.16.4]		42_00160				6_00154
18_00191				42_00161	K01372	BLMH, pepC; bleomycin hydrolase [EC:3.4.22.40]		6_00155
18_00192				42_00162				6_00156
18_00193	K03100	lepB; signal peptidase I [EC:3.4.21.89]		42_00163	K04077	groEL, HSPD1; chaperonin GroEL [EC:5.6.1.7]		6_00159
18_00194	K00609	pyrB, PYR2; aspartate carbamoyltransferase catalytic subunit [EC:2.1.3.2]		42_00164	K04078	groES, HSPE1; chaperonin GroES		6_00161
18_00195	K01465	URA4, pyrC; dihydroorotase [EC:3.5.2.3]		42_00165				6_00162
18_00196	K01956	carA, CPA1; carbamoyl-phosphate synthase small subunit [EC:6.3.5.5]		42_00166				6_00163
18_00197	K01955	carB, CPA2; carbamoyl-phosphate synthase large subunit [EC:6.3.5.5]		42_00167	K02796	manZ; mannose PTS system EIID component		6_00164	K02076	zurR, zur; Fur family transcriptional regulator, zinc uptake regulator
18_00198	K01591	pyrF; orotidine-5'-phosphate decarboxylase [EC:4.1.1.23]		42_00168	K02795	manY; mannose PTS system EIIC component		6_00165
18_00199	K00762	pyrE; orotate phosphoribosyltransferase [EC:2.4.2.10]		42_00169	K02795	manY; mannose PTS system EIIC component		6_00166	K00942	gmk, GUK1; guanylate kinase [EC:2.7.4.8]
18_00200	K01356	lexA; repressor LexA [EC:3.4.21.88]		42_00170				6_00167	K21471	cwlO; peptidoglycan DL-endopeptidase CwlO [EC:3.4.-.-]
18_00201				42_00171	K02794	manX; mannose PTS system EIIAB component [EC:2.7.1.191]		6_00168
18_00202	K00655	plsC; 1-acyl-sn-glycerol-3-phosphate acyltransferase [EC:2.3.1.51]		42_00172	K01809	manA, MPI; mannose-6-phosphate isomerase [EC:5.3.1.8]		6_00170	K11065	tpx; thioredoxin-dependent peroxiredoxin [EC:1.11.1.24]
18_00203				42_00173	K19286	nfrA2; FMN reductase [NAD(P)H] [EC:1.5.1.39]		6_00171
18_00204	K07461	K07461; putative endonuclease		42_00174				6_00172
18_00205	K02967	RP-S2, MRPS2, rpsB; small subunit ribosomal protein S2		42_00175				6_00173
18_00206	K02357	tsf, TSFM; elongation factor Ts		42_00176	K20861	ybjI; FMN hydrolase / 5-amino-6-(5-phospho-D-ribitylamino)uracil phosphatase [EC:3.1.3.102 3.1.3.104]		6_00174	K01834	PGAM, gpmA; 2,3-bisphosphoglycerate-dependent phosphoglycerate mutase [EC:5.4.2.11]
18_00207	K09903	pyrH; uridylate kinase [EC:2.7.4.22]		42_00177				6_00175	K01779	racD; aspartate racemase [EC:5.1.1.13]
18_00208				42_00178				6_00176	K17810	asl; D-aspartate ligase [EC:6.3.1.12]
18_00209	K02838	frr, MRRF, RRF; ribosome recycling factor		42_00179				6_00178	K03100	lepB; signal peptidase I [EC:3.4.21.89]
18_00211	K01878	glyQ; glycyl-tRNA synthetase alpha chain [EC:6.1.1.14]		42_00180	K25706	tsaD; tRNA N6-adenosine threonylcarbamoyltransferase [EC:2.3.1.234]		6_00179
18_00212	K01879	glyS; glycyl-tRNA synthetase beta chain [EC:6.1.1.14]		42_00181	K03789	rimI; [ribosomal protein S18]-alanine N-acetyltransferase [EC:2.3.1.266]		6_00180
18_00213				42_00182	K03789	rimI; [ribosomal protein S18]-alanine N-acetyltransferase [EC:2.3.1.266]		6_00181
18_00214				42_00183	K14742	tsaB; tRNA threonylcarbamoyladenosine biosynthesis protein TsaB		6_00183
18_00215	K03596	lepA; GTP-binding protein LepA		42_00184	K08483	ptsI; phosphoenolpyruvate-protein phosphotransferase (PTS system enzyme I) [EC:2.7.3.9]		6_00184
18_00217				42_00185				6_00185
18_00218	K02687	prmA; ribosomal protein L11 methyltransferase [EC:2.1.1.-]		42_00186	K02784	ptsH; phosphocarrier protein HPr		6_00186	K01023	assT; arylsulfate sulfotransferase [EC:2.8.2.22]
18_00219	K09761	rsmE; 16S rRNA (uracil1498-N3)-methyltransferase [EC:2.1.1.193]		42_00187	K01299	E3.4.17.19; carboxypeptidase Taq [EC:3.4.17.19]		6_00187
18_00220				42_00188	K07566	tsaC, rimN, SUA5, YRDC; L-threonylcarbamoyladenylate synthase [EC:2.7.7.87]		6_00188
18_00221				42_00189	K02493	hemK, prmC, HEMK; release factor glutamine methyltransferase [EC:2.1.1.297]		6_00189
18_00222				42_00190	K02835	prfA, MTRF1, MRF1; peptide chain release factor 1		6_00191	K01486	ade; adenine deaminase [EC:3.5.4.2]
18_00223	K01641	HMGCS; hydroxymethylglutaryl-CoA synthase [EC:2.3.3.10]		42_00191				6_00192	K06901	pbuG, azgA, ghxP, ghxQ, adeQ; adenine/guanine/hypoxanthine permease
18_00224				42_00192	K00857	tdk, TK; thymidine kinase [EC:2.7.1.21]		6_00193	K21053	ade; adenine deaminase [EC:3.5.4.2]
18_00225				42_00193	K21471	cwlO; peptidoglycan DL-endopeptidase CwlO [EC:3.4.-.-]		6_00194	K07483	K07483; transposase
18_00226	K07166	K07166; ACT domain-containing protein		42_00194	K01519	rdgB, ITPA; XTP/dITP diphosphohydrolase [EC:3.6.1.66]		6_00195	K07497	K07497; putative transposase
18_00227	K09157	K09157; uncharacterized protein		42_00195				6_00197
18_00229	K03733	xerC; integrase/recombinase XerC		42_00196	K23393	murT; lipid II isoglutaminyl synthase (glutamine-hydrolysing) [EC:6.3.5.13]		6_00198	K00783	rlmH; 23S rRNA (pseudouridine1915-N3)-methyltransferase [EC:2.1.1.177]
18_00230				42_00197	K07009	gatD; lipid II isoglutaminyl synthase (glutamine-hydrolysing) [EC:6.3.5.13]		6_00199	K04771	degP, htrA; serine protease Do [EC:3.4.21.107]
18_00231	K01696	trpB; tryptophan synthase beta chain [EC:4.2.1.20]		42_00199				6_00200
18_00232	K00766	trpD; anthranilate phosphoribosyltransferase [EC:2.4.2.18]		42_00200	K07035	K07035; uncharacterized protein		6_00201
18_00233	K01609	trpC; indole-3-glycerol phosphate synthase [EC:4.1.1.48]		42_00202				6_00202
18_00234	K01817	trpF; phosphoribosylanthranilate isomerase [EC:5.3.1.24]		42_00203	K00547	mmuM, BHMT2; homocysteine S-methyltransferase [EC:2.1.1.10]		6_00203
18_00235	K01695	trpA; tryptophan synthase alpha chain [EC:4.2.1.20]		42_00204	K16235	mmuP; S-methylmethionine transporter		6_00204	K07652	vicK; two-component system, OmpR family, sensor histidine kinase VicK [EC:2.7.13.3]
18_00236	K01657	trpE; anthranilate synthase component I [EC:4.1.3.27]		42_00205	K00549	metE; 5-methyltetrahydropteroyltriglutamate--homocysteine methyltransferase [EC:2.1.1.14]		6_00205	K07668	vicR; two-component system, OmpR family, response regulator VicR
18_00237				42_00206				6_00207
18_00238	K01658	trpG; anthranilate synthase component II [EC:4.1.3.27]		42_00207				6_00208
18_00239	K00615	E2.2.1.1, tktA, tktB; transketolase [EC:2.2.1.1]		42_00208	K07010	K07010; putative glutamine amidotransferase		6_00210
18_00240				42_00209	K15580	oppA, mppA; oligopeptide transport system substrate-binding protein		6_00212
18_00241				42_00210	K01740	metY; O-acetylhomoserine (thiol)-lyase [EC:2.5.1.49]		6_00213
18_00242	K03856	AROA2, aroA; 3-deoxy-7-phosphoheptulonate synthase [EC:2.5.1.54]		42_00212				6_00214	K13252	ptcA; putrescine carbamoyltransferase [EC:2.1.3.6]
18_00243	K01735	aroB; 3-dehydroquinate synthase [EC:4.2.3.4]		42_00213	K00549	metE; 5-methyltetrahydropteroyltriglutamate--homocysteine methyltransferase [EC:2.1.1.14]		6_00215
18_00244	K01736	aroC; chorismate synthase [EC:4.2.3.5]		42_00214	K07173	luxS; S-ribosylhomocysteine lyase [EC:4.4.1.21]		6_00216	K07284	srtA; sortase A [EC:3.4.22.70]
18_00245	K00800	aroA; 3-phosphoshikimate 1-carboxyvinyltransferase [EC:2.5.1.19]		42_00215	K00549	metE; 5-methyltetrahydropteroyltriglutamate--homocysteine methyltransferase [EC:2.1.1.14]		6_00217
18_00246	K04517	tyrA2; prephenate dehydrogenase [EC:1.3.1.12]		42_00216				6_00218	K06901	pbuG, azgA, ghxP, ghxQ, adeQ; adenine/guanine/hypoxanthine permease
18_00247	K00891	aroK, aroL; shikimate kinase [EC:2.7.1.71]		42_00217	K01760	metC; cysteine-S-conjugate beta-lyase [EC:4.4.1.13]		6_00219	K01939	purA, ADSS; adenylosuccinate synthase [EC:6.3.4.4]
18_00248				42_00218	K01739	metB; cystathionine gamma-synthase [EC:2.5.1.48]		6_00220
18_00249	K03785	aroD; 3-dehydroquinate dehydratase I [EC:4.2.1.10]		42_00219	K00651	metA; homoserine O-succinyltransferase/O-acetyltransferase [EC:2.3.1.46 2.3.1.31]		6_00221
18_00250	K00788	thiE; thiamine-phosphate pyrophosphorylase [EC:2.5.1.3]		42_00220				6_00222
18_00251	K03154	thiS; sulfur carrier protein		42_00221	K04771	degP, htrA; serine protease Do [EC:3.4.21.107]		6_00223	K02804	nagE; N-acetylglucosamine PTS system EIICBA or EIICB component [EC:2.7.1.193]
18_00252	K03148	thiF; sulfur carrier protein ThiS adenylyltransferase [EC:2.7.7.73]		42_00222	K14982	ciaH; two-component system, OmpR family, sensor histidine kinase CiaH [EC:2.7.13.3]		6_00224	K00878	thiM; hydroxyethylthiazole kinase [EC:2.7.1.50]
18_00253	K03149	thiG; thiazole synthase [EC:2.8.1.10]		42_00223				6_00225	K00941	thiD; hydroxymethylpyrimidine/phosphomethylpyrimidine kinase [EC:2.7.1.49 2.7.4.7]
18_00254				42_00224	K14983	ciaR; two-component system, OmpR family, response regulator CiaR		6_00226	K00788	thiE; thiamine-phosphate pyrophosphorylase [EC:2.5.1.3]
18_00255	K02083	allC; allantoate deiminase [EC:3.5.3.9]		42_00225	K07171	mazF, ndoA, chpA; mRNA interferase MazF [EC:3.1.-.-]		6_00227
18_00256	K15554	ssuC; sulfonate transport system permease protein		42_00226	K01775	alr; alanine racemase [EC:5.1.1.1]		6_00228	K00661	maa; maltose O-acetyltransferase [EC:2.3.1.79]
18_00257	K15555	ssuB; sulfonate transport system ATP-binding protein [EC:7.6.2.14]		42_00227	K00997	acpS; holo-[acyl-carrier protein] synthase [EC:2.7.8.7]		6_00229	K07386	pepO; putative endopeptidase [EC:3.4.24.-]
18_00258	K15553	ssuA; sulfonate transport system substrate-binding protein		42_00228	K03740	dltD; D-alanine transfer protein		6_00230	K01992	ABC-2.P; ABC-2 type transport system permease protein
18_00259				42_00229	K14188	dltC; D-alanine--poly(phosphoribitol) ligase subunit 2 [EC:6.1.1.13]		6_00231
18_00260				42_00230	K03739	dltB; membrane protein involved in D-alanine export		6_00232	K01990	ABC-2.A; ABC-2 type transport system ATP-binding protein
18_00261				42_00231	K03367	dltA; D-alanine--poly(phosphoribitol) ligase subunit 1 [EC:6.1.1.13]		6_00233	K13993	HSP20; HSP20 family protein
18_00262	K03366	butA, budC; meso-butanediol dehydrogenase / (S,S)-butanediol dehydrogenase / diacetyl reductase [EC:1.1.1.- 1.1.1.76 1.1.1.304]		42_00232				6_00234
18_00263				42_00233				6_00235	K01921	ddl; D-alanine-D-alanine ligase [EC:6.3.2.4]
18_00264				42_00234				6_00236
18_00265				42_00235				6_00237
18_00266				42_00236	K03218	rlmB; 23S rRNA (guanosine2251-2'-O)-methyltransferase [EC:2.1.1.185]		6_00238
18_00267				42_00237	K11145	mrnC; mini-ribonuclease III [EC:3.1.26.-]		6_00239	K00574	cfa; cyclopropane-fatty-acyl-phospholipid synthase [EC:2.1.1.79]
18_00268				42_00238	K03046	rpoC; DNA-directed RNA polymerase subunit beta' [EC:2.7.7.6]		6_00240
18_00269				42_00239				6_00241
18_00270				42_00240	K03043	rpoB; DNA-directed RNA polymerase subunit beta [EC:2.7.7.6]		6_00242
18_00271				42_00251	K07035	K07035; uncharacterized protein		6_00243	K00077	panE, apbA; 2-dehydropantoate 2-reductase [EC:1.1.1.169]
18_00272				42_00252	K03778	ldhA; D-lactate dehydrogenase [EC:1.1.1.28]		6_00244
18_00273				42_00253	K00841	patA; aminotransferase [EC:2.6.1.-]		6_00245	K01246	tag; DNA-3-methyladenine glycosylase I [EC:3.2.2.20]
18_00274				42_00254	K00942	gmk, GUK1; guanylate kinase [EC:2.7.4.8]		6_00246
18_00275				42_00255	K03294	TC.APA; basic amino acid/polyamine antiporter, APA family		6_00247	K03284	corA; magnesium transporter
18_00278				42_00256				6_00248	K01104	E3.1.3.48; protein-tyrosine phosphatase [EC:3.1.3.48]
18_00279				42_00257				6_00249	K18979	queG; epoxyqueuosine reductase [EC:1.17.99.6]
18_00280	K03502	umuC; DNA polymerase V		42_00258	K02986	RP-S4, rpsD; small subunit ribosomal protein S4		6_00250
18_00281	K02003	ABC.CD.A; putative ABC transport system ATP-binding protein		42_00259				6_00251
18_00282	K02004	ABC.CD.P; putative ABC transport system permease protein		42_00260	K08152	lmrP; MFS transporter, DHA1 family, multidrug resistance protein B		6_00252	K09384	K09384; uncharacterized protein
18_00284				42_00261				6_00253
18_00285				42_00262	K07478	ycaJ; putative ATPase		6_00254	K03699	tlyC; magnesium and cobalt exporter, CNNM family
18_00286				42_00263				6_00255	K25232	fakB; fatty acid kinase fatty acid binding subunit
18_00287				42_00264	K11733	lysP; lysine-specific permease		6_00256
18_00288	K00383	GSR, gor; glutathione reductase (NADPH) [EC:1.8.1.7]		42_00266	K01005	tagT_U_V; polyisoprenyl-teichoic acid--peptidoglycan teichoic acid transferase [EC:2.7.8.-]		6_00257
18_00289	K05847	opuA; osmoprotectant transport system ATP-binding protein [EC:7.6.2.9]		42_00267	K03294	TC.APA; basic amino acid/polyamine antiporter, APA family		6_00258
18_00290	K05845/K05846			42_00268				6_00260	K03647	nrdI; protein involved in ribonucleotide reduction
18_00291	K03469	rnhA, RNASEH1; ribonuclease HI [EC:3.1.26.4]		42_00269	K01867	WARS, trpS; tryptophanyl-tRNA synthetase [EC:6.1.1.2]		6_00261	K01091	gph; phosphoglycolate phosphatase [EC:3.1.3.18]
18_00292				42_00270	K03665	hflX; GTPase		6_00262	K06889	K06889; uncharacterized protein
18_00293				42_00273				6_00263
18_00294				42_00274	K03575	mutY; A/G-specific adenine glycosylase [EC:3.2.2.31]		6_00265	K06942	ychF; ribosome-binding ATPase
18_00295	K01439	dapE; succinyl-diaminopimelate desuccinylase [EC:3.5.1.18]		42_00276				6_00266
18_00299				42_00277	K00286	proC; pyrroline-5-carboxylate reductase [EC:1.5.1.2]		6_00267	K03497	parB, spo0J; ParB family transcriptional regulator, chromosome partitioning protein
18_00300	K01421	yhgE; putative membrane protein		42_00279				6_00268	K03496	parA, soj; chromosome partitioning protein
18_00301				42_00280				6_00269	K03497	parB, spo0J; ParB family transcriptional regulator, chromosome partitioning protein
18_00302				42_00281				6_00270	K03501	gidB, rsmG; 16S rRNA (guanine527-N7)-methyltransferase [EC:2.1.1.170]
18_00304				42_00282				6_00271
18_00305				42_00283	K02114	ATPF1E, atpC; F-type H+transporting ATPase subunit epsilon		6_00272	K16169	pbuX; xanthine permease
18_00306				42_00284	K02112	ATPF1B, atpD; F-type Hﳖtransporting ATPase subunit beta [EC:7.1.2.2 7.2.2.1]		6_00273
18_00307				42_00285	K02115	ATPF1G, atpG; F-type H+transporting ATPase subunit gamma		6_00274	K02314	dnaB; replicative DNA helicase [EC:5.6.2.3]
18_00308				42_00286	K02111	ATPF1A, atpA; F-type Hﳖtransporting ATPase subunit alpha [EC:7.1.2.2 7.2.2.1]		6_00275	K02939	RP-L9, MRPL9, rplI; large subunit ribosomal protein L9
18_00309				42_00287	K02113	ATPF1D, atpH; F-type H+transporting ATPase subunit delta		6_00276
18_00310	K03549	kup; KUP system potassium uptake protein		42_00288	K02109	ATPF0B, atpF; F-type H+transporting ATPase subunit b		6_00277
18_00312				42_00289	K02110	ATPF0C, atpE; F-type H+transporting ATPase subunit c		6_00278
18_00313				42_00290	K02108	ATPF0A, atpB; F-type H+transporting ATPase subunit a		6_00279	K02963	RP-S18, MRPS18, rpsR; small subunit ribosomal protein S18
18_00314	K03707	tenA; thiaminase (transcriptional activator TenA) [EC:3.5.99.2]		42_00291	K02824	uraA, pyrP; uracil permease		6_00280	K03111	ssb; single-strand DNA-binding protein
18_00315	K20895	ylmB; formylaminopyrimidine deformylase [EC:3.5.1.-]		42_00292	K01834	PGAM, gpmA; 2,3-bisphosphoglycerate-dependent phosphoglycerate mutase [EC:5.4.2.11]		6_00281	K02990	RP-S6, MRPS6, rpsF; small subunit ribosomal protein S6
18_00316				42_00293	K03704	cspA; cold shock protein		6_00282	K02469	gyrA; DNA gyrase subunit A [EC:5.6.2.2]
18_00317				42_00294				6_00283	K02470	gyrB; DNA gyrase subunit B [EC:5.6.2.2]
18_00318	K13993	HSP20; HSP20 family protein		42_00295				6_00284
18_00319	K00158	spxB, poxL; pyruvate oxidase [EC:1.2.3.3]		42_00296				6_00285	K03629	recF; DNA replication and repair protein RecF
18_00321				42_00297	K00867	coaA; type I pantothenate kinase [EC:2.7.1.33]		6_00286	K14761	rlbA, ybcJ; ribosome-associated protein
18_00322	K03502	umuC; DNA polymerase V		42_00298	K03657	uvrD, pcrA; ATP-dependent DNA helicase UvrD/PcrA [EC:5.6.2.4]		6_00287	K02338	dnaN; DNA polymerase III subunit beta [EC:2.7.7.7]
18_00323				42_00299				6_00288
18_00324	K05995	pepE; dipeptidase E [EC:3.4.13.21]		42_00300				6_00289	K02313	dnaA; chromosomal replication initiator protein
18_00325				42_00301				6_00290	K02914	RP-L34, MRPL34, rpmH; large subunit ribosomal protein L34
18_00326	K00018	hprA; glycerate dehydrogenase [EC:1.1.1.29]		42_00302				6_00291	K03536	rnpA; ribonuclease P protein component [EC:3.1.26.5]
18_00327				42_00303				6_00292	K03217	yidC, spoIIIJ, OXA1, ccfA; YidC/Oxa1 family membrane protein insertase
18_00328				42_00304	K03088	rpoE; RNA polymerase sigma-70 factor, ECF subfamily		6_00293
18_00329				42_00305				6_00294
18_00330				42_00306				6_00295
18_00331				42_00307				6_00296	K06346	jag; spoIIIJ-associated protein
18_00332				42_00308				6_00297	K03650	mnmE, trmE, MSS1; tRNA modification GTPase [EC:3.6.-.-]
18_00333				42_00309				6_00298	K03495	gidA, mnmG, MTO1; tRNA uridine 5-carboxymethylaminomethyl modification enzyme
18_00334				42_00311				6_00299
18_00335				42_00312	K01271	pepQ; Xaa-Pro dipeptidase [EC:3.4.13.9]		6_00300
18_00336	K18926	lmrB; MFS transporter, DHA2 family, lincomycin resistance protein		42_00313				6_00307
18_00337				42_00314				6_00308
18_00338				42_00315				6_00309
18_00339	K01005	tagT_U_V; polyisoprenyl-teichoic acid--peptidoglycan teichoic acid transferase [EC:2.7.8.-]		42_00316				6_00310
18_00340				42_00317				6_00311
18_00341				42_00318				6_00312
18_00342				42_00319				6_00313	K00383	GSR, gor; glutathione reductase (NADPH) [EC:1.8.1.7]
18_00343				42_00321				6_00314	K05847	opuA; osmoprotectant transport system ATP-binding protein [EC:7.6.2.9]
18_00344				42_00322				6_00315	K05845/K05846
18_00345				42_00323				6_00316
18_00346	K01575	alsD, budA, aldC; acetolactate decarboxylase [EC:4.1.1.5]		42_00324				6_00317	K00661	maa; maltose O-acetyltransferase [EC:2.3.1.79]
18_00347	K19975	mntC; manganese transport system substrate-binding protein		42_00325	K09384	K09384; uncharacterized protein		6_00319
18_00348	K19976	mntB; manganese transport system permease protein		42_00326				6_00320
18_00349	K19973	mntA; manganese transport system ATP-binding protein [EC:7.2.2.5]		42_00327				6_00322	K01785	galM, GALM; aldose 1-epimerase [EC:5.1.3.3]
18_00350				42_00328				6_00323
18_00351	K08987	K08987; putative membrane protein		42_00329				6_00324	K02532	lacY; MFS transporter, OHS family, lactose permease
18_00352				42_00331				6_00325
18_00353	K00383	GSR, gor; glutathione reductase (NADPH) [EC:1.8.1.7]		42_00332				6_00326
18_00354				42_00336	K06897	K06897; 7,8-dihydropterin-6-yl-methyl-4-(beta-D-ribofuranosyl)aminobenzene 5'-phosphate synthase [EC:2.5.1.105]		6_00327	K02103	araR; GntR family transcriptional regulator, arabinose operon transcriptional repressor
18_00355	K23775	ohrR; MarR family transcriptional regulator, organic hydroperoxide resistance regulator		42_00337	K09707	K09707; uncharacterized protein		6_00328	K00853	araB; L-ribulokinase [EC:2.7.1.16]
18_00356				42_00339				6_00329	K03077	araD, ulaF, sgaE, sgbE; L-ribulose-5-phosphate 4-epimerase [EC:5.1.3.4]
18_00357	K06988	fno; 8-hydroxy-5-deazaflavin:NADPH oxidoreductase [EC:1.5.1.40]		42_00340				6_00330
18_00358	K01223	E3.2.1.86B, bglA; 6-phospho-beta-glucosidase [EC:3.2.1.86]		42_00342				6_00331
18_00359	K02759	celC, chbA; cellobiose PTS system EIIA component [EC:2.7.1.196 2.7.1.205]		42_00343				6_00332
18_00360	K02761	celB, chbC; cellobiose PTS system EIIC component		42_00344				6_00333
18_00361	K02760	celA, chbB; cellobiose PTS system EIIB component [EC:2.7.1.196 2.7.1.205]		42_00345	K13953	adhP; alcohol dehydrogenase, propanol-preferring [EC:1.1.1.1]		6_00334
18_00362	K00878	thiM; hydroxyethylthiazole kinase [EC:2.7.1.50]		42_00346				6_00335
18_00363				42_00347				6_00336
18_00364	K00059	fabG, OAR1; 3-oxoacyl-[acyl-carrier protein] reductase [EC:1.1.1.100]		42_00348	K00927	PGK, pgk; phosphoglycerate kinase [EC:2.7.2.3]		6_00337
18_00365				42_00349				6_00338
18_00366				42_00350				6_00339
18_00367				42_00351				6_00340
18_00368				42_00355				6_00341
18_00369	K02761	celB, chbC; cellobiose PTS system EIIC component		42_00356				6_00343	K24915	TMEM175; TMEM175 potassium channel family protein
18_00370				42_00357				6_00344	K03654	recQ; ATP-dependent DNA helicase RecQ [EC:5.6.2.4]
18_00371				42_00358	K07386	pepO; putative endopeptidase [EC:3.4.24.-]		6_00345
18_00372				42_00359				6_00346	K06188	aqpZ; aquaporin Z
18_00373	K03491	licR; probable licABCH operon transcriptional regulator		42_00360	K10823	oppF; oligopeptide transport system ATP-binding protein		6_00347
18_00374	K02760	celA, chbB; cellobiose PTS system EIIB component [EC:2.7.1.196 2.7.1.205]		42_00361	K15583	oppD; oligopeptide transport system ATP-binding protein		6_00348	K02003	ABC.CD.A; putative ABC transport system ATP-binding protein
18_00375				42_00362	K15582	oppC; oligopeptide transport system permease protein		6_00349	K02004	ABC.CD.P; putative ABC transport system permease protein
18_00376	K01223	E3.2.1.86B, bglA; 6-phospho-beta-glucosidase [EC:3.2.1.86]		42_00363	K15581	oppB; oligopeptide transport system permease protein		6_00350
18_00378				42_00364	K15580	oppA, mppA; oligopeptide transport system substrate-binding protein		6_00351
18_00379	K01297	ldcA; muramoyltetrapeptide carboxypeptidase [EC:3.4.17.13]		42_00365	K10040	peb1B, glnP, glnM; aspartate/glutamate/glutamine transport system permease protein		6_00352	K16785	ecfT; energy-coupling factor transport system permease protein
18_00380	K00033	PGD, gnd, gntZ; 6-phosphogluconate dehydrogenase [EC:1.1.1.44 1.1.1.343]		42_00366	K10040	peb1B, glnP, glnM; aspartate/glutamate/glutamine transport system permease protein		6_00353	K01552	ecfA; energy-coupling factor transport system ATP-binding protein [EC:7.-.-.-]
18_00381	K03299	TC.GNTP; gluconate:H+ symporter, GntP family		42_00367	K10039	peb1A, glnH; aspartate/glutamate/glutamine transport system substrate-binding protein		6_00354	K16927	cbrT; energy-coupling factor transport system substrate-specific component
18_00382				42_00368	K10041	peb1C, glnQ; aspartate/glutamate/glutamine transport system ATP-binding protein [EC:7.4.2.1]		6_00355
18_00383	K00065	kduD; 2-dehydro-3-deoxy-D-gluconate 5-dehydrogenase [EC:1.1.1.127]		42_00369	K18890	mdlB, smdB; ATP-binding cassette, subfamily B, multidrug efflux pump		6_00356
18_00384	K00841	patA; aminotransferase [EC:2.6.1.-]		42_00370	K18889	mdlA, smdA; ATP-binding cassette, subfamily B, multidrug efflux pump		6_00357	K24915	TMEM175; TMEM175 potassium channel family protein
18_00385	K07006	K07006; uncharacterized protein		42_00371				6_00358
18_00386	K05520	pfpI; protease I [EC:3.5.1.124]		42_00372	K00133	asd; aspartate-semialdehyde dehydrogenase [EC:1.2.1.11]		6_00359	K07223	yfeX; porphyrinogen peroxidase [EC:1.11.1.-]
18_00387				42_00373	K01775	alr; alanine racemase [EC:5.1.1.1]		6_00360	K00158	spxB, poxL; pyruvate oxidase [EC:1.2.3.3]
18_00388				42_00374				6_00361
18_00389				42_00375				6_00362
18_00390				42_00376				6_00363	K03315	nhaC; Na+:H+ antiporter, NhaC family
18_00391				42_00377				6_00366
18_00392				42_00378	K00783	rlmH; 23S rRNA (pseudouridine1915-N3)-methyltransferase [EC:2.1.1.177]		6_00367
18_00393				42_00379	K04771	degP, htrA; serine protease Do [EC:3.4.21.107]		6_00368
18_00394	K00004	BDH, butB; (R,R)-butanediol dehydrogenase / meso-butanediol dehydrogenase / diacetyl reductase [EC:1.1.1.4 1.1.1.- 1.1.1.303]		42_00380				6_00370
18_00395	K08369	ydjE; MFS transporter, putative metabolite:H+ symporter		42_00381				6_00371
18_00396				42_00382	K07652	vicK; two-component system, OmpR family, sensor histidine kinase VicK [EC:2.7.13.3]		6_00372
18_00397				42_00383				6_00374
18_00398				42_00384	K07668	vicR; two-component system, OmpR family, response regulator VicR		6_00375
18_00399				42_00385	K00948	PRPS, prsA; ribose-phosphate pyrophosphokinase [EC:2.7.6.1]		6_00377
18_00400				42_00386	K11065	tpx; thioredoxin-dependent peroxiredoxin [EC:1.11.1.24]		6_00378
18_00401	K08968	msrC; L-methionine (R)-S-oxide reductase [EC:1.8.4.14]		42_00387				6_00379
18_00402	K03817	rimL; ribosomal-protein-serine acetyltransferase [EC:2.3.1.-]		42_00388	K00052	leuB, IMDH; 3-isopropylmalate dehydrogenase [EC:1.1.1.85]		6_00380
18_00403				42_00389	K09022	ridA, tdcF, RIDA; 2-iminobutanoate/2-iminopropanoate deaminase [EC:3.5.99.10]		6_00381
18_00404	K01223	E3.2.1.86B, bglA; 6-phospho-beta-glucosidase [EC:3.2.1.86]		42_00390	K01754	E4.3.1.19, ilvA, tdcB; threonine dehydratase [EC:4.3.1.19]		6_00382
18_00405	K02757	bglF, bglP; beta-glucoside PTS system EIICBA component [EC:2.7.1.-]		42_00391				6_00383
18_00406	K03488	licT, bglG; beta-glucoside operon transcriptional antiterminator		42_00392	K00053	ilvC; ketol-acid reductoisomerase [EC:1.1.1.86]		6_00384
18_00407				42_00393				6_00385	K22278	pgdA; peptidoglycan-N-acetylglucosamine deacetylase [EC:3.5.1.104]
18_00408	K01187	malZ; alpha-glucosidase [EC:3.2.1.20]		42_00394	K01652	E2.2.1.6L, ilvB, ilvG, ilvI; acetolactate synthase I/II/III large subunit [EC:2.2.1.6]		6_00386
18_00409	K16211	malY, malT; maltose/moltooligosaccharide transporter		42_00395	K02013	ABC.FEV.A; iron complex transport system ATP-binding protein [EC:7.2.2.-]		6_00387
18_00410	K01182	IMA, malL; oligo-1,6-glucosidase [EC:3.2.1.10]		42_00396	K01621	xfp, xpk; xylulose-5-phosphate/fructose-6-phosphate phosphoketolase [EC:4.1.2.9 4.1.2.22]		6_00390
18_00411	K02529	lacI, galR; LacI family transcriptional regulator		42_00397				6_00391
18_00412	K01838	pgmB; beta-phosphoglucomutase [EC:5.4.2.6]		42_00398				6_00393
18_00413	K00691	mapA; maltose phosphorylase [EC:2.4.1.8]		42_00399	K03976	ybaK, ebsC; Cys-tRNA(Pro)/Cys-tRNA(Cys) deacylase [EC:3.1.1.-]		6_00394
18_00414	K16211	malY, malT; maltose/moltooligosaccharide transporter		42_00400				6_00395
18_00415				42_00401	K02314	dnaB; replicative DNA helicase [EC:5.6.2.3]		6_00396
18_00416	K02529	lacI, galR; LacI family transcriptional regulator		42_00402	K02939	RP-L9, MRPL9, rplI; large subunit ribosomal protein L9		6_00397	K01875	SARS, serS; seryl-tRNA synthetase [EC:6.1.1.11]
18_00417				42_00403	K22927	gdpP; cyclic-di-AMP phosphodiesterase [EC:3.1.4.59]		6_00398	K01990	ABC-2.A; ABC-2 type transport system ATP-binding protein
18_00418				42_00404	K02963	RP-S18, MRPS18, rpsR; small subunit ribosomal protein S18		6_00399
18_00419				42_00405	K03111	ssb; single-strand DNA-binding protein		6_00400
18_00420	K00965	galT, GALT; UDPglucose--hexose-1-phosphate uridylyltransferase [EC:2.7.7.12]		42_00406	K02990	RP-S6, MRPS6, rpsF; small subunit ribosomal protein S6		6_00401	K01421	yhgE; putative membrane protein
18_00421	K00849	galK; galactokinase [EC:2.7.1.6]		42_00407	K01274	pepV; beta-Ala-Xaa dipeptidase [EC:3.4.13.-]		6_00402	K03492	gmuR; GntR family transcriptional regulator, regulator of glucomannan utilization
18_00422	K07407	E3.2.1.22B, galA, rafA; alpha-galactosidase [EC:3.2.1.22]		42_00408	K16785	ecfT; energy-coupling factor transport system permease protein		6_00403
18_00423				42_00409	K01552	ecfA; energy-coupling factor transport system ATP-binding protein [EC:7.-.-.-]		6_00404
18_00424	K02529	lacI, galR; LacI family transcriptional regulator		42_00410	K16924	mtsT; energy-coupling factor transport system substrate-specific component		6_00405
18_00425				42_00411				6_00406
18_00426	K16209	lacS, galP, rafP; lactose/raffinose/galactose permease		42_00412				6_00407	K07407	E3.2.1.22B, galA, rafA; alpha-galactosidase [EC:3.2.1.22]
18_00427				42_00413				6_00408
18_00428				42_00414	K03654	recQ; ATP-dependent DNA helicase RecQ [EC:5.6.2.4]		6_00409	K03484	scrR; LacI family transcriptional regulator, sucrose operon repressor
18_00429				42_00416				6_00410	K01193	INV, sacA; beta-fructofuranosidase [EC:3.2.1.26]
18_00430				42_00417				6_00411
18_00431	K19784	chrR, NQR; chromate reductase, NAD(P)H dehydrogenase (quinone)		42_00419				6_00412	K02810	scrA, sacP, sacX, ptsS; sucrose PTS system EIIBCA or EIIBC component [EC:2.7.1.211]
18_00433				42_00420				6_00413
18_00434	K05349	bglX; beta-glucosidase [EC:3.2.1.21]		42_00422				6_00414	K01215	dexB; glucan 1,6-alpha-glucosidase [EC:3.2.1.70]
18_00435				42_00429	K03077	araD, ulaF, sgaE, sgbE; L-ribulose-5-phosphate 4-epimerase [EC:5.1.3.4]		6_00415
18_00436				42_00430	K03079	ulaE, sgaU, sgbU; L-ribulose-5-phosphate 3-epimerase [EC:5.1.3.22]		6_00416	K00847	E2.7.1.4, scrK; fructokinase [EC:2.7.1.4]
18_00437				42_00431	K03078	ulaD, sgaH, sgbH; 3-dehydro-L-gulonate-6-phosphate decarboxylase [EC:4.1.1.85]		6_00417
18_00438				42_00432	K02822	ulaB, sgaB; ascorbate PTS system EIIB component [EC:2.7.1.194]		6_00418
18_00439				42_00433	K03475	ulaA, sgaT; ascorbate PTS system EIIC component		6_00419
18_00440				42_00434	K02821	ulaC, sgaA; ascorbate PTS system EIIA or EIIAB component [EC:2.7.1.194]		6_00420	K01534	zntA; Zn2+/Cd2+-exporting ATPase [EC:7.2.2.12 7.2.2.21]
18_00441				42_00435	K03476	ulaG; L-ascorbate 6-phosphate lactonase [EC:3.1.1.-]		6_00421
18_00443				42_00437				6_00422
18_00444				42_00438				6_00423	K21562	flp; CRP/FNR family transcriptional regulator, anaerobic regulatory protein
18_00445				42_00439	K09936	TC.BAT2; bacterial/archaeal transporter family-2 protein		6_00435	K03708	ctsR; transcriptional regulator of stress and heat shock response
18_00446				42_00440	K08981	K08981; putative membrane protein		6_00436	K03696	clpC; ATP-dependent Clp protease ATP-binding subunit ClpC
18_00447				42_00441				6_00437
18_00448				42_00442	K09167	K09167; uncharacterized protein		6_00438	K04041	fbp3; fructose-1,6-bisphosphatase III [EC:3.1.3.11]
18_00449				42_00443				6_00439	K02040	pstS; phosphate transport system substrate-binding protein
18_00450				42_00444				6_00440
18_00451				42_00445				6_00441	K03043	rpoB; DNA-directed RNA polymerase subunit beta [EC:2.7.7.6]
18_00452				42_00446				6_00442
18_00453				42_00447	K03293	TC.AAT; amino acid transporter, AAT family		6_00443
18_00454				42_00448				6_00444	K03046	rpoC; DNA-directed RNA polymerase subunit beta' [EC:2.7.7.6]
18_00455	K03077	araD, ulaF, sgaE, sgbE; L-ribulose-5-phosphate 4-epimerase [EC:5.1.3.4]		42_00449	K03315	nhaC; Na:H antiporter, NhaC family		6_00445
18_00456	K00853	araB; L-ribulokinase [EC:2.7.1.16]		42_00451				6_00446
18_00457				42_00452				6_00447	K02654	pilD, pppA; leader peptidase (prepilin peptidase) / N-methyltransferase [EC:3.4.23.43 2.1.1.-]
18_00458				42_00453				6_00448
18_00459				42_00454				6_00449	K02950	RP-S12, MRPS12, rpsL; small subunit ribosomal protein S12
18_00460	K01804	araA; L-arabinose isomerase [EC:5.3.1.4]		42_00455				6_00450	K02992	RP-S7, MRPS7, rpsG; small subunit ribosomal protein S7
18_00461	K02103	araR; GntR family transcriptional regulator, arabinose operon transcriptional repressor		42_00456				6_00451	K02355	fusA, GFM, EFG; elongation factor G
18_00462	K26606	azlD, brnE; branched chain amino acid efflux pump		42_00457				6_00452
18_00463				42_00458				6_00453	K02946	RP-S10, MRPS10, rpsJ; small subunit ribosomal protein S10
18_00464				42_00459				6_00454	K02906	RP-L3, MRPL3, rplC; large subunit ribosomal protein L3
18_00465				42_00460				6_00455	K02926	RP-L4, MRPL4, rplD; large subunit ribosomal protein L4
18_00466	K12308	bgaB, lacA; beta-galactosidase [EC:3.2.1.23]		42_00462	K00036	G6PD, zwf; glucose-6-phosphate 1-dehydrogenase [EC:1.1.1.49 1.1.1.363]		6_00456	K02892	RP-L23, MRPL23, rplW; large subunit ribosomal protein L23
18_00467				42_00463	K07258	dacC, dacA, dacD; serine-type D-Ala-D-Ala carboxypeptidase (penicillin-binding protein 5/6) [EC:3.4.16.4]		6_00457	K02886	RP-L2, MRPL2, rplB; large subunit ribosomal protein L2
18_00468				42_00464				6_00458	K02965	RP-S19, rpsS; small subunit ribosomal protein S19
18_00470				42_00465	K02077	ABC.ZM.S; zinc/manganese transport system substrate-binding protein		6_00459	K02890	RP-L22, MRPL22, rplV; large subunit ribosomal protein L22
18_00471	K03817	rimL; ribosomal-protein-serine acetyltransferase [EC:2.3.1.-]		42_00466	K03183	ubiE; demethylmenaquinone methyltransferase / 2-methoxy-6-polyprenyl-1,4-benzoquinol methylase [EC:2.1.1.163 2.1.1.201]		6_00460	K02982	RP-S3, rpsC; small subunit ribosomal protein S3
18_00472				42_00467				6_00461	K02878	RP-L16, MRPL16, rplP; large subunit ribosomal protein L16
18_00473	K00640	cysE; serine O-acetyltransferase [EC:2.3.1.30]		42_00468	K01911	menE; o-succinylbenzoate---CoA ligase [EC:6.2.1.26]		6_00462	K02904	RP-L29, rpmC; large subunit ribosomal protein L29
18_00474	K00596	E4.1.1.64; 2,2-dialkylglycine decarboxylase (pyruvate) [EC:4.1.1.64]		42_00469				6_00463	K02961	RP-S17, MRPS17, rpsQ; small subunit ribosomal protein S17
18_00475				42_00470				6_00464	K02874	RP-L14, MRPL14, rplN; large subunit ribosomal protein L14
18_00476	K19084	braE, bceB; bacitracin transport system permease protein		42_00471	K07241	hoxN, nixA; nickel/cobalt transporter (NiCoT) family protein		6_00465
18_00477	K19083	braD, bceA; bacitracin transport system ATP-binding protein		42_00472				6_00466	K02895	RP-L24, MRPL24, rplX; large subunit ribosomal protein L24
18_00478	K19081	braS, bceS; two-component system, OmpR family, sensor histidine kinase BraS/BceS [EC:2.7.13.3]		42_00473				6_00467
18_00479	K19082	braR, bceR; two-component system, OmpR family, response regulator protein BraR/BceR		42_00474	K10947	padR; PadR family transcriptional regulator, regulatory protein PadR		6_00468	K02931	RP-L5, MRPL5, rplE; large subunit ribosomal protein L5
18_00480				42_00475				6_00469	K02954	RP-S14, MRPS14, rpsN; small subunit ribosomal protein S14
18_00482				42_00476	K08369	ydjE; MFS transporter, putative metabolite:H symporter		6_00470	K02994	RP-S8, rpsH; small subunit ribosomal protein S8
18_00483				42_00477	K01704	leuD, IPMI-S; 3-isopropylmalate/(R)-2-methylmalate dehydratase small subunit [EC:4.2.1.33 4.2.1.35]		6_00471	K02933	RP-L6, MRPL6, rplF; large subunit ribosomal protein L6
18_00484				42_00478	K01703	leuC, IPMI-L; 3-isopropylmalate/(R)-2-methylmalate dehydratase large subunit [EC:4.2.1.33 4.2.1.35]		6_00472	K02881	RP-L18, MRPL18, rplR; large subunit ribosomal protein L18
18_00485	K06994	K06994; putative drug exporter of the RND superfamily		42_00479	K00052	leuB, IMDH; 3-isopropylmalate dehydrogenase [EC:1.1.1.85]		6_00473	K02988	RP-S5, MRPS5, rpsE; small subunit ribosomal protein S5
18_00486				42_00480	K01649	leuA, IMS; 2-isopropylmalate synthase [EC:2.3.3.13]		6_00474	K02907	RP-L30, MRPL30, rpmD; large subunit ribosomal protein L30
18_00487				42_00481				6_00475	K02876	RP-L15, MRPL15, rplO; large subunit ribosomal protein L15
18_00488	K02003	ABC.CD.A; putative ABC transport system ATP-binding protein		42_00482	K09014	sufB; Fe-S cluster assembly protein SufB		6_00476	K03076	secY; preprotein translocase subunit SecY
18_00489				42_00483	K04488	iscU, nifU; nitrogen fixation protein NifU and related proteins		6_00477	K00939	adk, AK; adenylate kinase [EC:2.7.4.3]
18_00490				42_00484	K11717	sufS; cysteine desulfurase / selenocysteine lyase [EC:2.8.1.7 4.4.1.16]		6_00478	K02518	infA; translation initiation factor IF-1
18_00491	K01669	phr, PHR1; deoxyribodipyrimidine photo-lyase [EC:4.1.99.3]		42_00485	K09015	sufD; Fe-S cluster assembly protein SufD		6_00479	K02919	RP-L36, MRPL36, rpmJ; large subunit ribosomal protein L36
18_00492	K21053	ade; adenine deaminase [EC:3.5.4.2]		42_00486	K09013	sufC; Fe-S cluster assembly ATP-binding protein		6_00480	K02952	RP-S13, rpsM; small subunit ribosomal protein S13
18_00493				42_00488				6_00481	K02948	RP-S11, MRPS11, rpsK; small subunit ribosomal protein S11
18_00494				42_00489	K01687	ilvD; dihydroxy-acid dehydratase [EC:4.2.1.9]		6_00482	K03040	rpoA; DNA-directed RNA polymerase subunit alpha [EC:2.7.7.6]
18_00495				42_00490				6_00483	K02879	RP-L17, MRPL17, rplQ; large subunit ribosomal protein L17
18_00497	K00383	GSR, gor; glutathione reductase (NADPH) [EC:1.8.1.7]		42_00491	K03453	TC.BASS; bile acid:Na symporter, BASS family		6_00484	K16786	ecfA1; energy-coupling factor transport system ATP-binding protein [EC:7.-.-.-]
18_00498	K02075	ABC.ZM.P; zinc/manganese transport system permease protein		42_00492	K03778	ldhA; D-lactate dehydrogenase [EC:1.1.1.28]		6_00485	K16787	ecfA2; energy-coupling factor transport system ATP-binding protein [EC:7.-.-.-]
18_00499	K02074	ABC.ZM.A; zinc/manganese transport system ATP-binding protein		42_00493	K01866	YARS, tyrS; tyrosyl-tRNA synthetase [EC:6.1.1.1]		6_00486	K16785	ecfT; energy-coupling factor transport system permease protein
18_00500	K02077	ABC.ZM.S; zinc/manganese transport system substrate-binding protein		42_00494	K10947	padR; PadR family transcriptional regulator, regulatory protein PadR		6_00487
18_00501	K02076	zurR, zur; Fur family transcriptional regulator, zinc uptake regulator		42_00495				6_00488
18_00502	K01627	kdsA; 2-dehydro-3-deoxyphosphooctonate aldolase (KDO 8-P synthase) [EC:2.5.1.55]		42_00496				6_00490
18_00503	K06041	kdsD, kpsF; arabinose-5-phosphate isomerase [EC:5.3.1.13]		42_00497				6_00494
18_00504	K03281	clcA, clcB, CLC-E, CLC-F; chloride channel protein, CIC family		42_00498	K01919	gshA; glutamate--cysteine ligase [EC:6.3.2.2]		6_00495
18_00506				42_00500	K02004	ABC.CD.P; putative ABC transport system permease protein		6_00496
18_00507				42_00501	K02003	ABC.CD.A; putative ABC transport system ATP-binding protein		6_00497
18_00508	K16323	yxjA, nupG; purine nucleoside transport protein		42_00502	K02005	ABC.CD.TX; HlyD family secretion protein		6_00498
18_00509	K02529	lacI, galR; LacI family transcriptional regulator		42_00504				6_00499
18_00510	K00852	rbsK, RBKS; ribokinase [EC:2.7.1.15]		42_00505	K02509	hpaH; 2-oxo-hept-3-ene-1,7-dioate hydratase [EC:4.2.1.-]		6_00500	K06173	truA, PUS1; tRNA pseudouridine38-40 synthase [EC:5.4.99.12]
18_00511	K01807	rpiA; ribose 5-phosphate isomerase A [EC:5.3.1.6]		42_00507				6_00501
18_00512	K09936	TC.BAT2; bacterial/archaeal transporter family-2 protein		42_00508				6_00502	K02871	RP-L13, MRPL13, rplM; large subunit ribosomal protein L13
18_00513				42_00509	K03816	xpt; xanthine phosphoribosyltransferase [EC:2.4.2.22]		6_00503	K02996	RP-S9, MRPS9, rpsI; small subunit ribosomal protein S9
18_00514	K00574	cfa; cyclopropane-fatty-acyl-phospholipid synthase [EC:2.1.1.79]		42_00510	K03284	corA; magnesium transporter		6_00505
18_00515	K01934	MTHFS; 5-formyltetrahydrofolate cyclo-ligase [EC:6.3.3.2]		42_00511				6_00506
18_00516	K00600	glyA, SHMT; glycine hydroxymethyltransferase [EC:2.1.2.1]		42_00512	K03100	lepB; signal peptidase I [EC:3.4.21.89]		6_00507
18_00517	K01733	thrC; threonine synthase [EC:4.2.3.1]		42_00513	K03100	lepB; signal peptidase I [EC:3.4.21.89]		6_00508
18_00518	K00003	hom; homoserine dehydrogenase [EC:1.1.1.3]		42_00514	K03217	yidC, spoIIIJ, OXA1, ccfA; YidC/Oxa1 family membrane protein insertase		6_00509
18_00519	K00872	thrB; homoserine kinase [EC:2.7.1.39]		42_00515	K03536	rnpA; ribonuclease P protein component [EC:3.1.26.5]		6_00511
18_00520	K00928	lysC; aspartate kinase [EC:2.7.2.4]		42_00516	K02914	RP-L34, MRPL34, rpmH; large subunit ribosomal protein L34		6_00512
18_00521	K01834	PGAM, gpmA; 2,3-bisphosphoglycerate-dependent phosphoglycerate mutase [EC:5.4.2.11]		42_00517	K21562	flp; CRP/FNR family transcriptional regulator, anaerobic regulatory protein		6_00513
18_00522	K01424	E3.5.1.1, ansA, ansB; L-asparaginase [EC:3.5.1.1]		42_00518	K17869	nox2; NADH oxidase (H2O-forming) [EC:1.6.3.4]		6_00514
18_00523	K03584	recO; DNA repair protein RecO (recombination protein O)		42_00520	K00020	HIBADH, mmsB; 3-hydroxyisobutyrate dehydrogenase [EC:1.1.1.31]		6_00517
18_00524	K03595	era, ERAL1; GTPase		42_00521				6_00518
18_00525	K00887	dgkA; undecaprenol kinase [EC:2.7.1.66]		42_00522				6_00519
18_00526	K07042	ybeY, yqfG; probable rRNA maturation factor		42_00523				6_00520	K01190	lacZ; beta-galactosidase [EC:3.2.1.23]
18_00527	K06217	phoH, phoL; phosphate starvation-inducible protein PhoH and related proteins		42_00524	K24180	mleP; malate permease and related proteins		6_00521	K01190	lacZ; beta-galactosidase [EC:3.2.1.23]
18_00528	K03320	amt, AMT, MEP; ammonium transporter, Amt family		42_00525	K01674	cah; carbonic anhydrase [EC:4.2.1.1]		6_00523
18_00529				42_00526	K02313	dnaA; chromosomal replication initiator protein		6_00524
18_00530				42_00527	K02338	dnaN; DNA polymerase III subunit beta [EC:2.7.7.7]		6_00525
18_00531				42_00528				6_00526	K17836	penP; beta-lactamase class A [EC:3.5.2.6]
18_00532	K02337	dnaE; DNA polymerase III subunit alpha [EC:2.7.7.7]		42_00529	K03629	recF; DNA replication and repair protein RecF		6_00527
18_00533				42_00530	K02470	gyrB; DNA gyrase subunit B [EC:5.6.2.2]		6_00528
18_00534				42_00531	K02469	gyrA; DNA gyrase subunit A [EC:5.6.2.2]		6_00529
18_00535	K01258	pepT; tripeptide aminopeptidase [EC:3.4.11.4]		42_00532	K00432	gpx, btuE, bsaA; glutathione peroxidase [EC:1.11.1.9]		6_00530
18_00536				42_00533	K07707	agrA, blpR, fsrA; two-component system, LytTR family, response regulator AgrA		6_00531	K13953	adhP; alcohol dehydrogenase, propanol-preferring [EC:1.1.1.1]
18_00537				42_00534				6_00532	K13727	pdc; phenolic acid decarboxylase [EC:4.1.1.-]
18_00538	K06967	trmK; tRNA (adenine22-N1)-methyltransferase [EC:2.1.1.217]		42_00535	K00712	tagE; poly(glycerol-phosphate) alpha-glucosyltransferase [EC:2.4.1.52]		6_00533
18_00539	K16925	ykoE; energy-coupling factor transport system permease protein		42_00536				6_00534
18_00540				42_00537				6_00535	K03322	mntH; manganese transport protein
18_00541	K01552	ecfA; energy-coupling factor transport system ATP-binding protein [EC:7.-.-.-]		42_00538				6_00536	K07507	mgtC; putative Mg2+ transporter-C (MgtC) family protein
18_00542				42_00539	K12268	asp1; accessory secretory protein Asp1		6_00537
18_00543	K16785	ecfT; energy-coupling factor transport system permease protein		42_00540	K12269	asp2; accessory secretory protein Asp2		6_00538	K02000	proV; glycine betaine/proline transport system ATP-binding protein [EC:7.6.2.9]
18_00544	K03470	rnhB; ribonuclease HII [EC:3.1.26.4]		42_00541				6_00539	K02001	proW; glycine betaine/proline transport system permease protein
18_00545	K14540	rbgA; ribosome biogenesis GTPase A		42_00543				6_00540	K02002	proX; glycine betaine/proline transport system substrate-binding protein
18_00546				42_00544	K01661	menB; naphthoate synthase [EC:4.1.3.36]		6_00541
18_00547				42_00545	K13566	NIT2, yafV; omega-amidase [EC:3.5.1.3]		6_00542
18_00548				42_00546	K08969	mtnE, mtnV; L-glutamine---4-(methylsulfanyl)-2-oxobutanoate aminotransferase [EC:2.6.1.117]		6_00543	K03710	K03710; GntR family transcriptional regulator
18_00549				42_00566				6_00544
18_00550	K16923	qrtT; energy-coupling factor transport system substrate-specific component		42_00567				6_00545	K02761	celB, chbC; cellobiose PTS system EIIC component
18_00551				42_00568				6_00546
18_00552				42_00569				6_00547	K01372	BLMH, pepC; bleomycin hydrolase [EC:3.4.22.40]
18_00553	K25232	fakB; fatty acid kinase fatty acid binding subunit		42_00570				6_00548	K01372	BLMH, pepC; bleomycin hydrolase [EC:3.4.22.40]
18_00554	K00287	DHFR, folA; dihydrofolate reductase [EC:1.5.1.3]		42_00571				6_00549
18_00555	K00974	cca; tRNA nucleotidyltransferase (CCA-adding enzyme) [EC:2.7.7.72 3.1.3.- 3.1.4.-]		42_00572				6_00550	K01807	rpiA; ribose 5-phosphate isomerase A [EC:5.3.1.6]
18_00556				42_00573	K19005	ltaS; lipoteichoic acid synthase [EC:2.7.8.20]		6_00551	K01520	dut, DUT; dUTP diphosphatase [EC:3.6.1.23]
18_00557				42_00574				6_00552	K04485	radA, sms; DNA repair protein RadA/Sms
18_00558	K02549	menC; o-succinylbenzoate synthase [EC:4.2.1.113]		42_00575				6_00553
18_00559	K08680	menH; 2-succinyl-6-hydroxy-2,4-cyclohexadiene-1-carboxylate synthase [EC:4.2.99.20]		42_00576	K06180	rluD; 23S rRNA pseudouridine1911/1915/1917 synthase [EC:5.4.99.23]		6_00554
18_00560				42_00577	K06188	aqpZ; aquaporin Z		6_00555
18_00561				42_00578	K01533	copB; P-type Cu2 transporter [EC:7.2.2.9]		6_00556	K01883	CARS, cysS; cysteinyl-tRNA synthetase [EC:6.1.1.16]
18_00562				42_00579				6_00557	K11145	mrnC; mini-ribonuclease III [EC:3.1.26.-]
18_00563	K02552	menF; menaquinone-specific isochorismate synthase [EC:5.4.4.2]		42_00580	K07979	ytrA; GntR family transcriptional regulator		6_00558	K03218	rlmB; 23S rRNA (guanosine2251-2'-O)-methyltransferase [EC:2.1.1.185]
18_00564	K00868	pdxK, pdxY; pyridoxine kinase [EC:2.7.1.35]		42_00581	K16921	ytrB; acetoin utilization transport system ATP-binding protein		6_00559	K06962	K06962; uncharacterized protein
18_00566				42_00584	K01990	ABC-2.A; ABC-2 type transport system ATP-binding protein		6_00560	K03091	sigH; RNA polymerase sporulation-specific sigma factor
18_00567	K03168	topA; DNA topoisomerase I [EC:5.6.2.1]		42_00585	K01992	ABC-2.P; ABC-2 type transport system permease protein		6_00561	K02913	RP-L33, MRPL33, rpmG; large subunit ribosomal protein L33
18_00568				42_00586				6_00562	K03073	secE; preprotein translocase subunit SecE
18_00571	K15051	endA; DNA-entry nuclease		42_00588				6_00563	K02601	nusG; transcription termination/antitermination protein NusG
18_00572				42_00589	K00821	argD; acetylornithine/N-succinyldiaminopimelate aminotransferase [EC:2.6.1.11 2.6.1.17]		6_00564
18_00575	K00433	cpo; non-heme chloroperoxidase [EC:1.11.1.10]		42_00590	K00930	argB; acetylglutamate kinase [EC:2.7.2.8]		6_00565
18_00576	K00382	DLD, lpd, pdhD; dihydrolipoyl dehydrogenase [EC:1.8.1.4]		42_00591				6_00566	K02867	RP-L11, MRPL11, rplK; large subunit ribosomal protein L11
18_00577	K00627	DLAT, aceF, pdhC; pyruvate dehydrogenase E2 component (dihydrolipoyllysine-residue acetyltransferase) [EC:2.3.1.12]		42_00592	K00620	argJ; glutamate N-acetyltransferase / amino-acid N-acetyltransferase [EC:2.3.1.35 2.3.1.1]		6_00567	K02863	RP-L1, MRPL1, rplA; large subunit ribosomal protein L1
18_00578	K00162	PDHB, pdhB; pyruvate dehydrogenase E1 component subunit beta [EC:1.2.4.1]		42_00593	K00145	argC; N-acetyl-gamma-glutamyl-phosphate reductase [EC:1.2.1.38]		6_00568	K01486	ade; adenine deaminase [EC:3.5.4.2]
18_00579				42_00594				6_00569	K06901	pbuG, azgA, ghxP, ghxQ, adeQ; adenine/guanine/hypoxanthine permease
18_00580	K00161	PDHA, pdhA; pyruvate dehydrogenase E1 component subunit alpha [EC:1.2.4.1]		42_00596				6_00570	K00925	ackA; acetate kinase [EC:2.7.2.1]
18_00581	K03800	lplA, lplJ, lipL1; lipoate---protein ligase [EC:6.3.1.20]		42_00597	K03499	trkA, ktrA, ktrC; trk/ktr system potassium uptake protein		6_00571	K02864	RP-L10, MRPL10, rplJ; large subunit ribosomal protein L10
18_00582				42_00598	K03498	trkH, trkG, ktrB, ktrD; trk/ktr system potassium uptake protein		6_00572	K02935	RP-L7, MRPL12, rplL; large subunit ribosomal protein L7/L12
18_00583				42_00599				6_00573
18_00584				42_00600				6_00574	K05306	phnX; phosphonoacetaldehyde hydrolase [EC:3.11.1.1]
18_00585	K11754	folC; dihydrofolate synthase / folylpolyglutamate synthase [EC:6.3.2.12 6.3.2.17]		42_00601				6_00575
18_00586				42_00602				6_00576
18_00587				42_00603				6_00577	K04516	AROA1, aroA; chorismate mutase [EC:5.4.99.5]
18_00589	K03698	cbf, cbf1; 3'-5' exoribonuclease [EC:3.1.-.-]		42_00606	K07052	K07052; CAAX protease family protein		6_00578	K03574	mutT, NUDT15, MTH2; 8-oxo-dGTP diphosphatase [EC:3.6.1.55]
18_00590				42_00607	K23537	nupA; general nucleoside transport system ATP-binding protein		6_00580
18_00591				42_00608	K23535	nupB; general nucleoside transport system permease protein		6_00581	K01874	MARS, metG; methionyl-tRNA synthetase [EC:6.1.1.10]
18_00592				42_00609	K23536	nupC; general nucleoside transport system permease protein		6_00582	K03424	tatD; TatD DNase family protein [EC:3.1.21.-]
18_00593				42_00610	K00016	LDH, ldh; L-lactate dehydrogenase [EC:1.1.1.27]		6_00583	K05985	rnmV; ribonuclease M5 [EC:3.1.26.8]
18_00594				42_00611	K05833	K05833; putative tryptophan/tyrosine transport system ATP-binding protein		6_00584	K02528	ksgA; 16S rRNA (adenine1518-N6/adenine1519-N6)-dimethyltransferase [EC:2.1.1.182]
18_00595	K00602	purH; phosphoribosylaminoimidazolecarboxamide formyltransferase / IMP cyclohydrolase [EC:2.1.2.3 3.5.4.10]		42_00612	K05832	K05832; putative tryptophan/tyrosine transport system permease protein		6_00585
18_00596	K11175	purN; phosphoribosylglycinamide formyltransferase 1 [EC:2.1.2.2]		42_00613	K05832	K05832; putative tryptophan/tyrosine transport system permease protein		6_00586
18_00597	K01933	purM; phosphoribosylformylglycinamidine cyclo-ligase [EC:6.3.3.1]		42_00614	K01989	K01989; putative tryptophan/tyrosine transport system substrate-binding protein		6_00587	K00919	ispE; 4-diphosphocytidyl-2-C-methyl-D-erythritol kinase [EC:2.7.1.148]
18_00598				42_00615				6_00588
18_00599	K00764	purF, PPAT; amidophosphoribosyltransferase [EC:2.4.2.14]		42_00616				6_00589	K09685	purR; HTH-type transcriptional regulator, purine operon repressor
18_00600	K23269	purL; phosphoribosylformylglycinamidine synthase subunit PurL [EC:6.3.5.3]		42_00617				6_00590
18_00601				42_00618	K12293	comB; competence factor transport accessory protein ComB		6_00591
18_00602				42_00619				6_00592
18_00603	K23265	purQ; phosphoribosylformylglycinamidine synthase subunit PurQ / glutaminase [EC:6.3.5.3 3.5.1.2]		42_00620	K20344	blpA, lagD; ATP-binding cassette, subfamily C, bacteriocin exporter		6_00593
18_00604	K23264	purS; phosphoribosylformylglycinamidine synthase subunit PurS [EC:6.3.5.3]		42_00625				6_00595	K00948	PRPS, prsA; ribose-phosphate pyrophosphokinase [EC:2.7.6.1]
18_00605	K01923	purC; phosphoribosylaminoimidazole-succinocarboxamide synthase [EC:6.3.2.6]		42_00627	K07707	agrA, blpR, fsrA; two-component system, LytTR family, response regulator AgrA		6_00596
18_00606	K01589	purK; 5-(carboxyamino)imidazole ribonucleotide synthase [EC:6.3.4.18]		42_00628				6_00597
18_00607	K01588	purE; 5-(carboxyamino)imidazole ribonucleotide mutase [EC:5.4.99.18]		42_00631	K00868	pdxK, pdxY; pyridoxine kinase [EC:2.7.1.35]		6_00598
18_00608	K01915	glnA, GLUL; glutamine synthetase [EC:6.3.1.2]		42_00632				6_00599
18_00609	K03713	glnR; MerR family transcriptional regulator, glutamine synthetase repressor		42_00633				6_00600	K03307	TC.SSS; solute:Na+ symporter, SSS family
18_00610				42_00634				6_00601	K01788	nanE; N-acylglucosamine-6-phosphate 2-epimerase [EC:5.1.3.9]
18_00611	K07284	srtA; sortase A [EC:3.4.22.70]		42_00635				6_00602	K01639	E4.1.3.3, nanA, NPL; N-acetylneuraminate lyase [EC:4.1.3.3]
18_00612				42_00636				6_00603
18_00613	K02335	polA; DNA polymerase I [EC:2.7.7.7]		42_00637				6_00604	K03282	mscL; large conductance mechanosensitive channel
18_00614				42_00638				6_00605
18_00615				42_00639	K05910	npr; NADH peroxidase [EC:1.11.1.1]		6_00606
18_00616				42_00640	K08996	yagU; putative membrane protein		6_00607
18_00617	K06890	K06890; uncharacterized protein		42_00643	K07393	ECM4, yqjG; glutathionyl-hydroquinone reductase [EC:1.8.5.7]		6_00608
18_00618				42_00644				6_00609	K06885	K06885; uncharacterized protein
18_00619	K01924	murC; UDP-N-acetylmuramate--alanine ligase [EC:6.3.2.8]		42_00645	K24117	scmL; S-(2-succino)cysteine N-acetyltransferase [EC:2.3.1.-]		6_00610
18_00620	K06878	K06878; tRNA-binding protein		42_00646	K16962	yxeN; putative S-methylcysteine transport system permease protein		6_00611
18_00621				42_00647	K16963	yxeO; putative S-methylcysteine transport system ATP-binding protein		6_00612	K03048	rpoE; DNA-directed RNA polymerase subunit delta
18_00622				42_00648	K16961	yxeM; putative S-methylcysteine transport system substrate-binding protein		6_00613
18_00623	K01243	mtnN, mtn, pfs; adenosylhomocysteine nucleosidase [EC:3.2.2.9]		42_00649				6_00614
18_00624				42_00650				6_00615	K01937	pyrG, CTPS; CTP synthase [EC:6.3.4.2]
18_00625	K01515	nudF; ADP-ribose diphosphatase [EC:3.6.1.13 3.6.1.-]		42_00651	K03671	trxA; thioredoxin 1		6_00616	K00790	murA; UDP-N-acetylglucosamine 1-carboxyvinyltransferase [EC:2.5.1.7]
18_00626	K03704	cspA; cold shock protein		42_00652				6_00617	K02909	RP-L31, rpmE; large subunit ribosomal protein L31
18_00627				42_00653				6_00618
18_00628				42_00654				6_00619	K24915	TMEM175; TMEM175 potassium channel family protein
18_00629	K01938	fhs; formate--tetrahydrofolate ligase [EC:6.3.4.3]		42_00655	K03366	butA, budC; meso-butanediol dehydrogenase / (S,S)-butanediol dehydrogenase / diacetyl reductase [EC:1.1.1.- 1.1.1.76 1.1.1.304]		6_00620
18_00630	K01945	purD; phosphoribosylamine---glycine ligase [EC:6.3.4.13]		42_00656	K02073	metQ; D-methionine transport system substrate-binding protein		6_00622	K08161	mdtG; MFS transporter, DHA1 family, multidrug resistance protein
18_00631	K19265	gpr; L-glyceraldehyde 3-phosphate reductase [EC:1.1.1.-]		42_00657	K02846	solA; N-methyl-L-tryptophan oxidase [EC:1.5.3.-]		6_00623
18_00632				42_00658	K06199	crcB, FEX; fluoride exporter		6_00624	K03744	lemA; LemA protein
18_00633	K00948	PRPS, prsA; ribose-phosphate pyrophosphokinase [EC:2.7.6.1]		42_00659	K06199	crcB, FEX; fluoride exporter		6_00625	K03799	htpX; heat shock protein HtpX [EC:3.4.24.-]
18_00634	K03581	recD; exodeoxyribonuclease V alpha subunit [EC:3.1.11.5]		42_00660	K25232	fakB; fatty acid kinase fatty acid binding subunit		6_00626
18_00635				42_00661				6_00627
18_00636				42_00662	K11068	hlyIII; hemolysin III		6_00628	K01929	murF; UDP-N-acetylmuramoyl-tripeptide--D-alanyl-D-alanine ligase [EC:6.3.2.10]
18_00637				42_00663				6_00630
18_00638	K07335	bmpA, bmpB, tmpC; basic membrane protein A and related proteins		42_00664				6_00631	K05592	deaD, cshA; ATP-dependent RNA helicase DeaD [EC:3.6.4.13]
18_00639				42_00665				6_00632	K00997	acpS; holo-[acyl-carrier protein] synthase [EC:2.7.8.7]
18_00640				42_00666	K01805	xylA; xylose isomerase [EC:5.3.1.5]		6_00634	K01775	alr; alanine racemase [EC:5.1.1.1]
18_00641				42_00667				6_00635
18_00642	K00852	rbsK, RBKS; ribokinase [EC:2.7.1.15]		42_00668	K00854	xylB, XYLB; xylulokinase [EC:2.7.1.17]		6_00636	K07171	mazF, ndoA, chpA; mRNA interferase MazF [EC:3.1.-.-]
18_00643	K00852	rbsK, RBKS; ribokinase [EC:2.7.1.15]		42_00670	K06153	bacA; undecaprenyl-diphosphatase [EC:3.6.1.27]		6_00637
18_00644	K13256	psiE; protein PsiE		42_00671				6_00638
18_00645	K03763	polC; DNA polymerase III subunit alpha, Gram-positive type [EC:2.7.7.7]		42_00672				6_00639
18_00646				42_00673	K16957	tcyK; L-cystine transport system substrate-binding protein		6_00640
18_00647	K01881	PARS, proS; prolyl-tRNA synthetase [EC:6.1.1.15]		42_00674	K16958	tcyL; L-cystine transport system permease protein		6_00641
18_00648	K11749	rseP; regulator of sigma E protease [EC:3.4.24.-]		42_00675	K16959	tcyM; L-cystine transport system permease protein		6_00642
18_00649	K00981	E2.7.7.41, CDS1, CDS2, cdsA; phosphatidate cytidylyltransferase [EC:2.7.7.41]		42_00676	K16960	tcyN; L-cystine transport system ATP-binding protein [EC:7.4.2.1]		6_00643	K00016	LDH, ldh; L-lactate dehydrogenase [EC:1.1.1.27]
18_00650	K00806	uppS; undecaprenyl diphosphate synthase [EC:2.5.1.31]		42_00677				6_00644	K01056	PTH1, PTRH1, pth, spoVC; peptidyl-tRNA hydrolase, PTH1 family [EC:3.1.1.29]
18_00651	K00820	glmS, GFPT; glutamine---fructose-6-phosphate transaminase (isomerizing) [EC:2.6.1.16]		42_00678	K02837	prfC; peptide chain release factor 3		6_00645
18_00652				42_00680				6_00646
18_00653	K01486	ade; adenine deaminase [EC:3.5.4.2]		42_00681	K00941	thiD; hydroxymethylpyrimidine/phosphomethylpyrimidine kinase [EC:2.7.1.49 2.7.4.7]		6_00647	K03328	TC.PST; polysaccharide transporter, PST family
18_00656	K06213	mgtE; magnesium transporter		42_00682				6_00648
18_00657	K06180	rluD; 23S rRNA pseudouridine1911/1915/1917 synthase [EC:5.4.99.23]		42_00683	K03366	butA, budC; meso-butanediol dehydrogenase / (S,S)-butanediol dehydrogenase / diacetyl reductase [EC:1.1.1.- 1.1.1.76 1.1.1.304]		6_00649	K07571	K07571; S1 RNA binding domain protein
18_00658	K00858	ppnK, NADK; NAD+ kinase [EC:2.7.1.23]		42_00684	K04072	adhE; acetaldehyde dehydrogenase / alcohol dehydrogenase [EC:1.2.1.10 1.1.1.1]		6_00650	K04075	tilS, mesJ; tRNA(Ile)-lysidine synthase [EC:6.3.4.19]
18_00659	K07816	E2.7.6.5; GTP pyrophosphokinase [EC:2.7.6.5]		42_00685				6_00651	K00760	hprT, hpt, HPRT1; hypoxanthine phosphoribosyltransferase [EC:2.4.2.8]
18_00660				42_00686				6_00652
18_00661	K25026	glk; glucokinase [EC:2.7.1.2]		42_00687				6_00653	K03798	ftsH, hflB; cell division protease FtsH [EC:3.4.24.-]
18_00662				42_00689	K04086	clpL; ATP-dependent Clp protease ATP-binding subunit ClpL		6_00654
18_00663	K19225	gluP; rhomboid protease GluP [EC:3.4.21.105]		42_00690				6_00655	K04083	hslO; molecular chaperone Hsp33
18_00664	K07586	ygaC; uncharacterized protein		42_00691				6_00656
18_00665	K03565	recX; regulatory protein		42_00692				6_00657	K04567	KARS, lysS; lysyl-tRNA synthetase, class II [EC:6.1.1.6]
18_00666	K00215	dapB; 4-hydroxy-tetrahydrodipicolinate reductase [EC:1.17.1.8]		42_00693	K01744	aspA; aspartate ammonia-lyase [EC:4.3.1.1]		6_00664	K01515	nudF; ADP-ribose diphosphatase [EC:3.6.1.13 3.6.1.-]
18_00667	K01714	dapA; 4-hydroxy-tetrahydrodipicolinate synthase [EC:4.3.3.7]		42_00694	K01807	rpiA; ribose 5-phosphate isomerase A [EC:5.3.1.6]		6_00665	K03305	TC.POT; proton-dependent oligopeptide transporter, POT family
18_00668	K05823	dapL; N-acetyldiaminopimelate deacetylase [EC:3.5.1.47]		42_00695				6_00668
18_00669	K00674	dapD; 2,3,4,5-tetrahydropyridine-2,6-dicarboxylate N-succinyltransferase [EC:2.3.1.117]		42_00696	K06975	K06975; uncharacterized protein		6_00669	K00286	proC; pyrroline-5-carboxylate reductase [EC:1.5.1.2]
18_00670	K01586	lysA; diaminopimelate decarboxylase [EC:4.1.1.20]		42_00697	K01520	dut, DUT; dUTP diphosphatase [EC:3.6.1.23]		6_00670
18_00671				42_00698	K04485	radA, sms; DNA repair protein RadA/Sms		6_00671
18_00673	K03975	dedA; membrane-associated protein		42_00699				6_00672
18_00674	K03293	TC.AAT; amino acid transporter, AAT family		42_00700				6_00673	K01443	nagA, AMDHD2; N-acetylglucosamine-6-phosphate deacetylase [EC:3.5.1.25]
18_00675	K01868	TARS, thrS; threonyl-tRNA synthetase [EC:6.1.1.3]		42_00701				6_00674
18_00677	K03466	ftsK, spoIIIE; DNA segregation ATPase FtsK/SpoIIIE, S-DNA-T family		42_00702	K09698	gltX; nondiscriminating glutamyl-tRNA synthetase [EC:6.1.1.24]		6_00675
18_00678				42_00703	K01883	CARS, cysS; cysteinyl-tRNA synthetase [EC:6.1.1.16]		6_00676
18_00680	K03216	trmL, cspR; tRNA (cytidine/uridine-2'-O-)-methyltransferase [EC:2.1.1.207]		42_00723	K01875	SARS, serS; seryl-tRNA synthetase [EC:6.1.1.11]		6_00677
18_00681				42_00724	K03070	secA; preprotein translocase subunit SecA [EC:7.4.2.8]		6_00678
18_00682	K07404	pgl; 6-phosphogluconolactonase [EC:3.1.1.31]		42_00725				6_00679
18_00683	K17077/K23059			42_00726	K02836	prfB; peptide chain release factor 2		6_00680
18_00685				42_00727	K03696	clpC; ATP-dependent Clp protease ATP-binding subunit ClpC		6_00682
18_00686				42_00728	K02950	RP-S12, MRPS12, rpsL; small subunit ribosomal protein S12		6_00683	K19425	epsH; glycosyltransferase EpsH [EC:2.4.-.-]
18_00687	K05366	mrcA; penicillin-binding protein 1A [EC:2.4.1.129 3.4.16.4]		42_00729	K02992	RP-S7, MRPS7, rpsG; small subunit ribosomal protein S7		6_00684
18_00688				42_00730	K02355	fusA, GFM, EFG; elongation factor G		6_00685
18_00689	K03700	recU; recombination protein U		42_00731	K03449	MFS.CP; MFS transporter, CP family, cyanate transporter		6_00686
18_00690				42_00732	K11072	potA; spermidine/putrescine transport system ATP-binding protein [EC:7.6.2.11]		6_00687	K00973	rfbA, rmlA, rffH; glucose-1-phosphate thymidylyltransferase [EC:2.7.7.24]
18_00693				42_00733	K11071	potB; spermidine/putrescine transport system permease protein		6_00688
18_00696				42_00734	K11070	potC; spermidine/putrescine transport system permease protein		6_00689	K01790	rfbC, rmlC; dTDP-4-dehydrorhamnose 3,5-epimerase [EC:5.1.3.13]
18_00697				42_00735	K11069	potD; spermidine/putrescine transport system substrate-binding protein		6_00690	K01710	rfbB, rmlB, rffG; dTDP-glucose 4,6-dehydratase [EC:4.2.1.46]
18_00699	K01951	guaA, GMPS; GMP synthase (glutamine-hydrolysing) [EC:6.3.5.2]		42_00736	K02946	RP-S10, MRPS10, rpsJ; small subunit ribosomal protein S10		6_00691
18_00700	K00088	IMPDH, guaB; IMP dehydrogenase [EC:1.1.1.205]		42_00737	K02906	RP-L3, MRPL3, rplC; large subunit ribosomal protein L3		6_00692	K01854	glf; UDP-galactopyranose mutase [EC:5.4.99.9]
18_00701	K00088	IMPDH, guaB; IMP dehydrogenase [EC:1.1.1.205]		42_00738	K02926	RP-L4, MRPL4, rplD; large subunit ribosomal protein L4		6_00693	K00067	rfbD, rmlD; dTDP-4-dehydrorhamnose reductase [EC:1.1.1.133]
18_00702				42_00739	K02892	RP-L23, MRPL23, rplW; large subunit ribosomal protein L23		6_00694
18_00703				42_00740	K02886	RP-L2, MRPL2, rplB; large subunit ribosomal protein L2		6_00695
18_00704				42_00741	K02965	RP-S19, rpsS; small subunit ribosomal protein S19		6_00696	K00763	pncB, NAPRT1; nicotinate phosphoribosyltransferase [EC:6.3.4.21]
18_00705	K01821	praC, xylH; 4-oxalocrotonate tautomerase [EC:5.3.2.6]		42_00742	K02890	RP-L22, MRPL22, rplV; large subunit ribosomal protein L22		6_00697	K01916	nadE; NAD+ synthase [EC:6.3.1.5]
18_00706				42_00743	K02982	RP-S3, rpsC; small subunit ribosomal protein S3		6_00698
18_00707	K03799	htpX; heat shock protein HtpX [EC:3.4.24.-]		42_00744	K02878	RP-L16, MRPL16, rplP; large subunit ribosomal protein L16		6_00699	K01537	ATP2C; P-type Ca2+ transporter type 2C [EC:7.2.2.10]
18_00708	K03744	lemA; LemA protein		42_00745	K02904	RP-L29, rpmC; large subunit ribosomal protein L29		6_00700
18_00709				42_00746	K02961	RP-S17, MRPS17, rpsQ; small subunit ribosomal protein S17		6_00701
18_00710				42_00747	K02874	RP-L14, MRPL14, rplN; large subunit ribosomal protein L14		6_00702	K06959	tex; protein Tex
18_00711				42_00748				6_00703	K03095	sprL; SprT-like protein
18_00712	K01869	LARS, leuS; leucyl-tRNA synthetase [EC:6.1.1.4]		42_00749	K02895	RP-L24, MRPL24, rplX; large subunit ribosomal protein L24		6_00704
18_00713	K19302	bcrC; undecaprenyl-diphosphatase [EC:3.6.1.27]		42_00750	K02931	RP-L5, MRPL5, rplE; large subunit ribosomal protein L5		6_00706
18_00714				42_00751	K02994	RP-S8, rpsH; small subunit ribosomal protein S8		6_00707
18_00715	K03767	PPIA; peptidyl-prolyl cis-trans isomerase A (cyclophilin A) [EC:5.2.1.8]		42_00752	K02933	RP-L6, MRPL6, rplF; large subunit ribosomal protein L6		6_00708	K03704	cspA; cold shock protein
18_00716				42_00753	K02881	RP-L18, MRPL18, rplR; large subunit ribosomal protein L18		6_00709
18_00717	K01807	rpiA; ribose 5-phosphate isomerase A [EC:5.3.1.6]		42_00754	K02988	RP-S5, MRPS5, rpsE; small subunit ribosomal protein S5		6_00710
18_00718	K23060	artR, artM; arginine/lysine/histidine transport system ATP-binding protein [EC:7.4.2.1]		42_00755	K02907	RP-L30, MRPL30, rpmD; large subunit ribosomal protein L30		6_00712
18_00719				42_00756	K02876	RP-L15, MRPL15, rplO; large subunit ribosomal protein L15		6_00713	K03816	xpt; xanthine phosphoribosyltransferase [EC:2.4.2.22]
18_00721	K02358	tuf, TUFM; elongation factor Tu		42_00757				6_00714	K01589	purK; 5-(carboxyamino)imidazole ribonucleotide synthase [EC:6.3.4.18]
18_00722				42_00758	K03076	secY; preprotein translocase subunit SecY		6_00715	K01756	purB, ADSL; adenylosuccinate lyase [EC:4.3.2.2]
18_00723	K12574	rnj; ribonuclease J [EC:3.1.-.-]		42_00759	K00939	adk, AK; adenylate kinase [EC:2.7.4.3]		6_00716
18_00724				42_00760	K02518	infA; translation initiation factor IF-1		6_00717
18_00725				42_00761	K02919	RP-L36, MRPL36, rpmJ; large subunit ribosomal protein L36		6_00718
18_00727				42_00762	K02952	RP-S13, rpsM; small subunit ribosomal protein S13		6_00719	K03657	uvrD, pcrA; ATP-dependent DNA helicase UvrD/PcrA [EC:5.6.2.4]
18_00730				42_00763	K02948	RP-S11, MRPS11, rpsK; small subunit ribosomal protein S11		6_00720	K01972	E6.5.1.2, ligA, ligB; DNA ligase (NAD+) [EC:6.5.1.2]
18_00731	K02003	ABC.CD.A; putative ABC transport system ATP-binding protein		42_00764	K03040	rpoA; DNA-directed RNA polymerase subunit alpha [EC:2.7.7.6]		6_00721
18_00732	K02004	ABC.CD.P; putative ABC transport system permease protein		42_00765	K02879	RP-L17, MRPL17, rplQ; large subunit ribosomal protein L17		6_00723	K02435	gatC, GATC; aspartyl-tRNA(Asn)/glutamyl-tRNA(Gln) amidotransferase subunit C [EC:6.3.5.6 6.3.5.7]
18_00733				42_00766				6_00724	K02433	gatA, QRSL1; aspartyl-tRNA(Asn)/glutamyl-tRNA(Gln) amidotransferase subunit A [EC:6.3.5.6 6.3.5.7]
18_00734	K03282	mscL; large conductance mechanosensitive channel		42_00767				6_00725	K02434	gatB, PET112; aspartyl-tRNA(Asn)/glutamyl-tRNA(Gln) amidotransferase subunit B [EC:6.3.5.6 6.3.5.7]
18_00735				42_00768				6_00726	K07029	dagK; diacylglycerol kinase (ATP) [EC:2.7.1.107]
18_00736	K03550	ruvA; holliday junction DNA helicase RuvA [EC:5.6.2.4]		42_00769				6_00727	K03215	rumA; 23S rRNA (uracil1939-C5)-methyltransferase [EC:2.1.1.190]
18_00737				42_00770	K16786	ecfA1; energy-coupling factor transport system ATP-binding protein [EC:7.-.-.-]		6_00728
18_00738	K07568	queA; S-adenosylmethionine:tRNA ribosyltransferase-isomerase [EC:2.4.99.17]		42_00771				6_00729	K02761	celB, chbC; cellobiose PTS system EIIC component
18_00739				42_00772				6_00731
18_00740				42_00773				6_00732
18_00741	K03551	ruvB; holliday junction DNA helicase RuvB [EC:5.6.2.4]		42_00774	K16785	ecfT; energy-coupling factor transport system permease protein		6_00733	K07273	acm; lysozyme
18_00742				42_00775	K06173	truA, PUS1; tRNA pseudouridine38-40 synthase [EC:5.4.99.12]		6_00734
18_00743				42_00776				6_00735
18_00744	K01519	rdgB, ITPA; XTP/dITP diphosphohydrolase [EC:3.6.1.66]		42_00777	K02871	RP-L13, MRPL13, rplM; large subunit ribosomal protein L13		6_00736
18_00745	K01776	murI; glutamate racemase [EC:5.1.1.3]		42_00778	K02996	RP-S9, MRPS9, rpsI; small subunit ribosomal protein S9		6_00737
18_00746				42_00784	K01803	TPI, tpiA; triosephosphate isomerase (TIM) [EC:5.3.1.1]		6_00738
18_00747	K02884	RP-L19, MRPL19, rplS; large subunit ribosomal protein L19		42_00785	K01689	ENO, eno; enolase [EC:4.2.1.11]		6_00739	K02759	celC, chbA; cellobiose PTS system EIIA component [EC:2.7.1.196 2.7.1.205]
18_00748	K01835	pgm; phosphoglucomutase [EC:5.4.2.2]		42_00786	K01246	tag; DNA-3-methyladenine glycosylase I [EC:3.2.2.20]		6_00740
18_00749	K03975	dedA; membrane-associated protein		42_00787				6_00741	K01223	E3.2.1.86B, bglA; 6-phospho-beta-glucosidase [EC:3.2.1.86]
18_00750	K03484	scrR; LacI family transcriptional regulator, sucrose operon repressor		42_00788	K01524	ppx-gppA; exopolyphosphatase / guanosine-5'-triphosphate,3'-diphosphate pyrophosphatase [EC:3.6.1.11 3.6.1.40]		6_00743	K07105	K07105; uncharacterized protein
18_00751	K00008	SORD, gutB; L-iditol 2-dehydrogenase [EC:1.1.1.14]		42_00789				6_00744	K08369	ydjE; MFS transporter, putative metabolite:H+ symporter
18_00752				42_00790	K00937	ppk1; polyphosphate kinase [EC:2.7.4.1]		6_00746	K01624	FBA, fbaA; fructose-bisphosphate aldolase, class II [EC:4.1.2.13]
18_00753				42_00791	K00937	ppk1; polyphosphate kinase [EC:2.7.4.1]		6_00747
18_00754	K00384	trxB, TRR; thioredoxin reductase (NADPH) [EC:1.8.1.9]		42_00792	K01524	ppx-gppA; exopolyphosphatase / guanosine-5'-triphosphate,3'-diphosphate pyrophosphatase [EC:3.6.1.11 3.6.1.40]		6_00748	K11741	sugE; quaternary ammonium compound-resistance protein SugE
18_00755	K00963	UGP2, galU, galF; UTP--glucose-1-phosphate uridylyltransferase [EC:2.7.7.9]		42_00794				6_00749	K22736	VIT; vacuolar iron transporter family protein
18_00756	K00057	gpsA; glycerol-3-phosphate dehydrogenase (NAD(P)+) [EC:1.1.1.94]		42_00795				6_00750	K19689	ampS, pepS, ampT; aminopeptidase [EC:3.4.11.-]
18_00757	K06023	hprK, ptsK; HPr kinase/phosphorylase [EC:2.7.11.- 2.7.4.-]		42_00796				6_00751
18_00758	K08972	K08972; putative membrane protein		42_00797	K02242	comFC; competence protein ComFC		6_00752	K01791	wecB; UDP-N-acetylglucosamine 2-epimerase (non-hydrolysing) [EC:5.1.3.14]
18_00759				42_00798	K05808	hpf; ribosome hibernation promoting factor		6_00753	K12999	rgpI; glucosyltransferase [EC:2.4.1.-]
18_00760	K02039	phoU; phosphate transport system protein		42_00799				6_00754
18_00761	K02036	pstB; phosphate transport system ATP-binding protein [EC:7.3.2.1]		42_00800				6_00755
18_00762	K02036	pstB; phosphate transport system ATP-binding protein [EC:7.3.2.1]		42_00801	K03699	tlyC; magnesium and cobalt exporter, CNNM family		6_00757
18_00763	K02038	pstA; phosphate transport system permease protein		42_00802	K06191	nrdH; glutaredoxin-like protein NrdH		6_00758	K01265	map; methionyl aminopeptidase [EC:3.4.11.18]
18_00764	K02037	pstC; phosphate transport system permease protein		42_00803	K00525	E1.17.4.1A, nrdA, nrdE; ribonucleoside-diphosphate reductase alpha chain [EC:1.17.4.1]		6_00759
18_00765	K02040	pstS; phosphate transport system substrate-binding protein		42_00804	K03647	nrdI; protein involved in ribonucleotide reduction		6_00760
18_00766	K07636	phoR; two-component system, OmpR family, phosphate regulon sensor histidine kinase PhoR [EC:2.7.13.3]		42_00805	K00526	E1.17.4.1B, nrdB, nrdF; ribonucleoside-diphosphate reductase beta chain [EC:1.17.4.1]		6_00761	K01005	tagT_U_V; polyisoprenyl-teichoic acid--peptidoglycan teichoic acid transferase [EC:2.7.8.-]
18_00767				42_00806				6_00762
18_00768	K02040	pstS; phosphate transport system substrate-binding protein		42_00807	K00077	panE, apbA; 2-dehydropantoate 2-reductase [EC:1.1.1.169]		6_00763	K19420	epsA, capA; protein tyrosine kinase modulator
18_00769	K07658	phoB1, phoP; two-component system, OmpR family, alkaline phosphatase synthesis response regulator PhoP		42_00808				6_00764
18_00770	K03553	recA; recombination protein RecA		42_00809				6_00765	K00903	epsB, capB; protein-tyrosine kinase [EC:2.7.10.3]
18_00771	K00995	pgsA, PGS1; CDP-diacylglycerol---glycerol-3-phosphate 3-phosphatidyltransferase [EC:2.7.8.5]		42_00810	K03569	mreB; rod shape-determining protein MreB and related proteins		6_00766	K01784	galE, GALE; UDP-glucose 4-epimerase [EC:5.1.3.2]
18_00772				42_00812	K05837	rodA, mrdB; rod shape determining protein RodA		6_00767
18_00773				42_00813				6_00768
18_00774				42_00814				6_00770
18_00775				42_00815	K01921	ddl; D-alanine-D-alanine ligase [EC:6.3.2.4]		6_00771
18_00776	K06131	clsA_B; cardiolipin synthase A/B [EC:2.7.8.-]		42_00816				6_00772
18_00777	K02030	ABC.PA.S; polar amino acid transport system substrate-binding protein		42_00817				6_00773
18_00778	K02028	ABC.PA.A; polar amino acid transport system ATP-binding protein [EC:7.4.2.1]		42_00818	K03073	secE; preprotein translocase subunit SecE		6_00774
18_00779	K02029	ABC.PA.P; polar amino acid transport system permease protein		42_00819	K02601	nusG; transcription termination/antitermination protein NusG		6_00775	K00980	tagD; glycerol-3-phosphate cytidylyltransferase [EC:2.7.7.39]
18_00780	K03571	mreD; rod shape-determining protein MreD		42_00820	K02867	RP-L11, MRPL11, rplK; large subunit ribosomal protein L11		6_00776
18_00781	K03570	mreC; rod shape-determining protein MreC		42_00821	K02863	RP-L1, MRPL1, rplA; large subunit ribosomal protein L1		6_00777
18_00782	K03569	mreB; rod shape-determining protein MreB and related proteins		42_00822	K02864	RP-L10, MRPL10, rplJ; large subunit ribosomal protein L10		6_00778	K00963	UGP2, galU, galF; UTP--glucose-1-phosphate uridylyltransferase [EC:2.7.7.9]
18_00783				42_00823				6_00780
18_00784	K03697	clpE; ATP-dependent Clp protease ATP-binding subunit ClpE		42_00824	K02935	RP-L7, MRPL12, rplL; large subunit ribosomal protein L7/L12		6_00781
18_00785				42_00825	K00564	rsmC; 16S rRNA (guanine1207-N2)-methyltransferase [EC:2.1.1.172]		6_00782
18_00786				42_00826	K11991	tadA; tRNA(adenine34) deaminase [EC:3.5.4.33]		6_00783	K01462	PDF, def; peptide deformylase [EC:3.5.1.88]
18_00787	K01972	E6.5.1.2, ligA, ligB; DNA ligase (NAD+) [EC:6.5.1.2]		42_00827	K06950	K06950; uncharacterized protein		6_00784
18_00788				42_00828				6_00785
18_00789	K03657	uvrD, pcrA; ATP-dependent DNA helicase UvrD/PcrA [EC:5.6.2.4]		42_00829				6_00786
18_00790	K00657	speG, SAT; diamine N-acetyltransferase [EC:2.3.1.57]		42_00830	K06187	recR; recombination protein RecR		6_00787
18_00791				42_00831				6_00788	K10038	glnQ; glutamine transport system ATP-binding protein [EC:7.4.2.1]
18_00792				42_00832	K00943	tmk, DTYMK; dTMP kinase [EC:2.7.4.9]		6_00789	K01710	rfbB, rmlB, rffG; dTDP-glucose 4,6-dehydratase [EC:4.2.1.46]
18_00793	K16012	cydC; ATP-binding cassette, subfamily C, bacterial CydC		42_00833				6_00790
18_00794				42_00834	K02341	holB; DNA polymerase III subunit delta' [EC:2.7.7.7]		6_00791
18_00795	K16013	cydD; ATP-binding cassette, subfamily C, bacterial CydD		42_00835	K07056	rsmI; 16S rRNA (cytidine1402-2'-O)-methyltransferase [EC:2.1.1.198]		6_00792
18_00796	K00426	cydB; cytochrome bd ubiquinol oxidase subunit II [EC:7.1.1.7]		42_00836				6_00794
18_00797				42_00837				6_00795
18_00798	K00425	cydA; cytochrome bd ubiquinol oxidase subunit I [EC:7.1.1.7]		42_00838	K01784	galE, GALE; UDP-glucose 4-epimerase [EC:5.1.3.2]		6_00796
18_00799				42_00839	K04758	feoA; ferrous iron transport protein A		6_00797
18_00800	K07447	ruvX; putative pre-16S rRNA nuclease [EC:3.1.-.-]		42_00840				6_00798
18_00801				42_00841	K04759	feoB; ferrous iron transport protein B		6_00800	K00626	ACAT, atoB; acetyl-CoA C-acetyltransferase [EC:2.3.1.9]
18_00802	K01872	AARS, alaS; alanyl-tRNA synthetase [EC:6.1.1.7]		42_00842	K03484	scrR; LacI family transcriptional regulator, sucrose operon repressor		6_00801
18_00803				42_00843	K02810	scrA, sacP, sacX, ptsS; sucrose PTS system EIIBCA or EIIBC component [EC:2.7.1.211]		6_00802	K00054	mvaA; hydroxymethylglutaryl-CoA reductase [EC:1.1.1.88]
18_00804				42_00844	K01193	INV, sacA; beta-fructofuranosidase [EC:3.2.1.26]		6_00803	K01641	HMGCS; hydroxymethylglutaryl-CoA synthase [EC:2.3.3.10]
18_00805	K20708	E5.1.1.21; isoleucine 2-epimerase [EC:5.1.1.21]		42_00845	K00847	E2.7.1.4, scrK; fructokinase [EC:2.7.1.4]		6_00804
18_00806	K03294	TC.APA; basic amino acid/polyamine antiporter, APA family		42_00847	K07260	vanY; zinc D-Ala-D-Ala carboxypeptidase [EC:3.4.17.14]		6_00805
18_00807	K03299	TC.GNTP; gluconate:H+ symporter, GntP family		42_00848				6_00806
18_00808	K25031	gntK; gluconokinase [EC:2.7.1.12]		42_00849				6_00807
18_00809	K00033	PGD, gnd, gntZ; 6-phosphogluconate dehydrogenase [EC:1.1.1.44 1.1.1.343]		42_00850				6_00808
18_00810				42_00851	K00147	proA; glutamate-5-semialdehyde dehydrogenase [EC:1.2.1.41]		6_00809	K03565	recX; regulatory protein
18_00811	K01575	alsD, budA, aldC; acetolactate decarboxylase [EC:4.1.1.5]		42_00852				6_00811	K03575	mutY; A/G-specific adenine glycosylase [EC:3.2.2.31]
18_00812				42_00853	K21567	fnr; ferredoxin/flavodoxin---NADP reductase [EC:1.18.1.2 1.19.1.1]		6_00812	K07586	ygaC; uncharacterized protein
18_00813				42_00854				6_00813
18_00814				42_00855	K06950	K06950; uncharacterized protein		6_00814
18_00815				42_00856				6_00815
18_00816				42_00857	K01874	MARS, metG; methionyl-tRNA synthetase [EC:6.1.1.10]		6_00816
18_00817				42_00858	K03524	birA; BirA family transcriptional regulator, biotin operon repressor / biotin---[acetyl-CoA-carboxylase] ligase [EC:6.3.4.15]		6_00817
18_00818				42_00859	K03523	bioY; biotin transport system substrate-specific component		6_00818	K03699	tlyC; magnesium and cobalt exporter, CNNM family
18_00819	K02529	lacI, galR; LacI family transcriptional regulator		42_00860				6_00819	K02837	prfC; peptide chain release factor 3
18_00820	K01271	pepQ; Xaa-Pro dipeptidase [EC:3.4.13.9]		42_00861	K01935	bioD; dethiobiotin synthetase [EC:6.3.3.3]		6_00820
18_00821				42_00862	K00134	GAPDH, gapA; glyceraldehyde 3-phosphate dehydrogenase (phosphorylating) [EC:1.2.1.12]		6_00821
18_00822				42_00863				6_00822	K06934	K06934; uncharacterized protein
18_00823				42_00864				6_00823
18_00824				42_00865	K02372	fabZ; 3-hydroxyacyl-[acyl-carrier-protein] dehydratase [EC:4.2.1.59]		6_00824
18_00825	K03095	sprL; SprT-like protein		42_00866				6_00825	K03697	clpE; ATP-dependent Clp protease ATP-binding subunit ClpE
18_00826	K02078	acpP; acyl carrier protein		42_00867	K00648	fabH; 3-oxoacyl-[acyl-carrier-protein] synthase III [EC:2.3.1.180]		6_00826
18_00827	K03621	plsX; phosphate acyltransferase [EC:2.3.1.274]		42_00868	K02078	acpP; acyl carrier protein		6_00827	K02784	ptsH; phosphocarrier protein HPr
18_00828				42_00869	K02371	fabK; enoyl-[acyl-carrier protein] reductase II [EC:1.3.1.9]		6_00828	K08483	ptsI; phosphoenolpyruvate-protein phosphotransferase (PTS system enzyme I) [EC:2.7.3.9]
18_00829	K03655	recG; ATP-dependent DNA helicase RecG [EC:5.6.2.4]		42_00870				6_00829
18_00831				42_00871	K00645	fabD, MCAT, MCT1; [acyl-carrier-protein] S-malonyltransferase [EC:2.3.1.39]		6_00830	K01533	copB; P-type Cu2+ transporter [EC:7.2.2.9]
18_00832				42_00872	K00059	fabG, OAR1; 3-oxoacyl-[acyl-carrier protein] reductase [EC:1.1.1.100]		6_00831	K21636	nrdD; ribonucleoside-triphosphate reductase (formate) [EC:1.1.98.6]
18_00833				42_00873	K09458	fabF, OXSM, CEM1; 3-oxoacyl-[acyl-carrier-protein] synthase II [EC:2.3.1.179]		6_00832
18_00834	K11144	dnaI; primosomal protein DnaI		42_00874	K02160	accB, bccP; acetyl-CoA carboxylase biotin carboxyl carrier protein		6_00833	K04068	nrdG; anaerobic ribonucleoside-triphosphate reductase activating protein [EC:1.97.1.4]
18_00835	K03346	dnaB; replication initiation and membrane attachment protein		42_00875	K02372	fabZ; 3-hydroxyacyl-[acyl-carrier-protein] dehydratase [EC:4.2.1.59]		6_00834	K02761	celB, chbC; cellobiose PTS system EIIC component
18_00836	K00859	coaE; dephospho-CoA kinase [EC:2.7.1.24]		42_00876	K01961	accC; acetyl-CoA carboxylase, biotin carboxylase subunit [EC:6.4.1.2 6.3.4.14]		6_00835
18_00837				42_00877	K01963	accD; acetyl-CoA carboxylase carboxyl transferase subunit beta [EC:6.4.1.2 2.1.3.15]		6_00836	K19081	braS, bceS; two-component system, OmpR family, sensor histidine kinase BraS/BceS [EC:2.7.13.3]
18_00838	K10563	mutM, fpg; formamidopyrimidine-DNA glycosylase [EC:3.2.2.23 4.2.99.18]		42_00878				6_00837	K19082	braR, bceR; two-component system, OmpR family, response regulator protein BraR/BceR
18_00839				42_00879	K01962	accA; acetyl-CoA carboxylase carboxyl transferase subunit alpha [EC:6.4.1.2 2.1.3.15]		6_00838	K11631	bceA, vraD; bacitracin transport system ATP-binding protein
18_00840				42_00881				6_00839	K11632	bceB, vraE; bacitracin transport system permease protein
18_00841	K07273	acm; lysozyme		42_00882	K01873	VARS, valS; valyl-tRNA synthetase [EC:6.1.1.9]		6_00840
18_00842	K19689	ampS, pepS, ampT; aminopeptidase [EC:3.4.11.-]		42_00883	K00648	fabH; 3-oxoacyl-[acyl-carrier-protein] synthase III [EC:2.3.1.180]		6_00841
18_00844	K01652	E2.2.1.6L, ilvB, ilvG, ilvI; acetolactate synthase I/II/III large subunit [EC:2.2.1.6]		42_00884				6_00842	K16509	spxA; regulatory protein spx
18_00845	K03979	obgE, cgtA, MTG2; GTPase [EC:3.6.5.-]		42_00885				6_00843	K16511	mecA1_2; adapter protein MecA 1/2
18_00846	K03703	uvrC; excinuclease ABC subunit C		42_00886				6_00844	K06198	coiA; competence protein CoiA
18_00847				42_00887	K12554	murN; alanine adding enzyme [EC:2.3.2.-]		6_00845
18_00848	K01937	pyrG, CTPS; CTP synthase [EC:6.3.4.2]		42_00888	K21465	pbpA; penicillin-binding protein A		6_00846
18_00849				42_00889				6_00847	K07816	E2.7.6.5; GTP pyrophosphokinase [EC:2.7.6.5]
18_00850	K03524	birA; BirA family transcriptional regulator, biotin operon repressor / biotin---[acetyl-CoA-carboxylase] ligase [EC:6.3.4.15]		42_00890				6_00848	K00858	ppnK, NADK; NAD+ kinase [EC:2.7.1.23]
18_00851	K03523	bioY; biotin transport system substrate-specific component		42_00891				6_00849	K06180	rluD; 23S rRNA pseudouridine1911/1915/1917 synthase [EC:5.4.99.23]
18_00852	K03293	TC.AAT; amino acid transporter, AAT family		42_00892	K01005	tagT_U_V; polyisoprenyl-teichoic acid--peptidoglycan teichoic acid transferase [EC:2.7.8.-]		6_00850	K06153	bacA; undecaprenyl-diphosphatase [EC:3.6.1.27]
18_00854	K03048	rpoE; DNA-directed RNA polymerase subunit delta		42_00893	K09790	K09790; uncharacterized protein		6_00851
18_00855				42_00894	K01524	ppx-gppA; exopolyphosphatase / guanosine-5'-triphosphate,3'-diphosphate pyrophosphatase [EC:3.6.1.11 3.6.1.40]		6_00852	K06201	cutC; copper homeostasis protein
18_00856	K06885	K06885; uncharacterized protein		42_00895	K00054	mvaA; hydroxymethylglutaryl-CoA reductase [EC:1.1.1.88]		6_00853
18_00857	K03486	treR2, treR; GntR family transcriptional regulator, trehalose operon transcriptional repressor		42_00896				6_00854	K19302	bcrC; undecaprenyl-diphosphatase [EC:3.6.1.27]
18_00858	K01226	treC; trehalose-6-phosphate hydrolase [EC:3.2.1.93]		42_00897	K12410	npdA; NAD-dependent deacetylase [EC:2.3.1.286]		6_00855
18_00859	K02757	bglF, bglP; beta-glucoside PTS system EIICBA component [EC:2.7.1.-]		42_00898	K12410	npdA; NAD-dependent deacetylase [EC:2.3.1.286]		6_00856	K01869	LARS, leuS; leucyl-tRNA synthetase [EC:6.1.1.4]
18_00860	K02777	crr; sugar PTS system EIIA component [EC:2.7.1.-]		42_00899	K16264	czcD, zitB; cobalt-zinc-cadmium efflux system protein		6_00857	K03293	TC.AAT; amino acid transporter, AAT family
18_00861				42_00900	K03322	mntH; manganese transport protein		6_00858
18_00862				42_00901				6_00859	K19577	ydhP; MFS transporter, DHA1 family, inner membrane transport protein
18_00863	K01281	pepX; X-Pro dipeptidyl-peptidase [EC:3.4.14.11]		42_00902	K22043	czrA; ArsR family transcriptional regulator, zinc-responsive transcriptional repressor		6_00860
18_00864	K10254	ohyA, sph; oleate hydratase [EC:4.2.1.53]		42_00904	K15580	oppA, mppA; oligopeptide transport system substrate-binding protein		6_00861	K06183	rsuA; 16S rRNA pseudouridine516 synthase [EC:5.4.99.19]
18_00865	K01256	pepN; aminopeptidase N [EC:3.4.11.2]		42_00905				6_00862	K17758	nnrD; ADP-dependent NAD(P)H-hydrate dehydratase [EC:4.2.1.136]
18_00866	K00058	serA, PHGDH; D-3-phosphoglycerate dehydrogenase / 2-oxoglutarate reductase [EC:1.1.1.95 1.1.1.399]		42_00906	K03501	gidB, rsmG; 16S rRNA (guanine527-N7)-methyltransferase [EC:2.1.1.170]		6_00864
18_00867	K00874	kdgK; 2-dehydro-3-deoxygluconokinase [EC:2.7.1.45]		42_00907	K03496	parA, soj; chromosome partitioning protein		6_00865	K17686	copA, ctpA, ATP7; P-type Cu+ transporter [EC:7.2.2.8]
18_00868				42_00908	K03497	parB, spo0J; ParB family transcriptional regulator, chromosome partitioning protein		6_00866
18_00869				42_00909				6_00867
18_00870				42_00910	K06942	ychF; ribosome-binding ATPase		6_00868
18_00872				42_00911				6_00869
18_00873	K02525	kdgR; LacI family transcriptional regulator, kdg operon repressor		42_00912				6_00870
18_00874	K24163	nhaK; monovalent cation/hydrogen antiporter		42_00913				6_00873
18_00875				42_00914	K07258	dacC, dacA, dacD; serine-type D-Ala-D-Ala carboxypeptidase (penicillin-binding protein 5/6) [EC:3.4.16.4]		6_00874
18_00876				42_00915	K02564	nagB, GNPDA; glucosamine-6-phosphate deaminase [EC:3.5.99.6]		6_00875	K01887	RARS, argS; arginyl-tRNA synthetase [EC:6.1.1.19]
18_00877	K07058	K07058; membrane protein		42_00916	K01810	GPI, pgi; glucose-6-phosphate isomerase [EC:5.3.1.9]		6_00876	K06889	K06889; uncharacterized protein
18_00878	K22736	VIT; vacuolar iron transporter family protein		42_00917				6_00877	K07979	ytrA; GntR family transcriptional regulator
18_00879				42_00918	K02000	proV; glycine betaine/proline transport system ATP-binding protein [EC:7.6.2.9]		6_00878
18_00880				42_00919				6_00879
18_00881	K03711	fur, zur, furB; Fur family transcriptional regulator, ferric uptake regulator		42_00920	K02001/K02002			6_00880	K16921	ytrB; acetoin utilization transport system ATP-binding protein
18_00882	K06889	K06889; uncharacterized protein		42_00922	K01992	ABC-2.P; ABC-2 type transport system permease protein		6_00881
18_00883				42_00923	K01990	ABC-2.A; ABC-2 type transport system ATP-binding protein		6_00882
18_00884				42_00925	K07729	K07729; putative transcriptional regulator		6_00883
18_00885	K00135	gabD; succinate-semialdehyde dehydrogenase / glutarate-semialdehyde dehydrogenase [EC:1.2.1.16 1.2.1.79 1.2.1.20]		42_00926				6_00884	K03281	clcA, clcB, CLC-E, CLC-F; chloride channel protein, CIC family
18_00886	K00788	thiE; thiamine-phosphate pyrophosphorylase [EC:2.5.1.3]		42_00929				6_00885
18_00887	K00941	thiD; hydroxymethylpyrimidine/phosphomethylpyrimidine kinase [EC:2.7.1.49 2.7.4.7]		42_00930	K16958	tcyL; L-cystine transport system permease protein		6_00886	K03075	secG; preprotein translocase subunit SecG
18_00888	K00878	thiM; hydroxyethylthiazole kinase [EC:2.7.1.50]		42_00931				6_00887	K03928	yvaK; carboxylesterase [EC:3.1.1.1]
18_00889	K01996	livF; branched-chain amino acid transport system ATP-binding protein		42_00932				6_00888	K12573	rnr, vacB; ribonuclease R [EC:3.1.13.1]
18_00890	K01995	livG; branched-chain amino acid transport system ATP-binding protein		42_00933	K16959	tcyM; L-cystine transport system permease protein		6_00889
18_00891	K01998	livM; branched-chain amino acid transport system permease protein		42_00934				6_00890	K03664	smpB; SsrA-binding protein
18_00892	K01997	livH; branched-chain amino acid transport system permease protein		42_00935	K23060	artR, artM; arginine/lysine/histidine transport system ATP-binding protein [EC:7.4.2.1]		6_00891
18_00893				42_00936	K05825	LYSN; 2-aminoadipate transaminase [EC:2.6.1.-]		6_00892
18_00894	K01999	livK; branched-chain amino acid transport system substrate-binding protein		42_00937	K03778	ldhA; D-lactate dehydrogenase [EC:1.1.1.28]		6_00893
18_00897				42_00938				6_00895
18_00898				42_00939	K10010	tcyC, tcyN; L-cystine transport system ATP-binding protein [EC:7.4.2.1]		6_00896	K02335	polA; DNA polymerase I [EC:2.7.7.7]
18_00899				42_00940				6_00897	K10563	mutM, fpg; formamidopyrimidine-DNA glycosylase [EC:3.2.2.23 4.2.99.18]
18_00900				42_00941	K00773	tgt; queuine tRNA-ribosyltransferase [EC:2.4.2.29]		6_00898	K00859	coaE; dephospho-CoA kinase [EC:2.7.1.24]
18_00901				42_00942				6_00899	K07738	nrdR; transcriptional repressor NrdR
18_00902				42_00943	K03210	yajC; preprotein translocase subunit YajC		6_00900
18_00903	K03624	greA; transcription elongation factor GreA		42_00944	K00433	cpo; non-heme chloroperoxidase [EC:1.11.1.10]		6_00901	K03346	dnaB; replication initiation and membrane attachment protein
18_00904	K05340	glcU; glucose uptake protein		42_00945				6_00902
18_00905				42_00946				6_00903
18_00906				42_00947				6_00904	K11144	dnaI; primosomal protein DnaI
18_00907	K00925	ackA; acetate kinase [EC:2.7.2.1]		42_00948				6_00905	K01868	TARS, thrS; threonyl-tRNA synthetase [EC:6.1.1.3]
18_00908	K00571	E2.1.1.72; site-specific DNA-methyltransferase (adenine-specific) [EC:2.1.1.72]		42_00949				6_00906	K10530	lctO; L-lactate oxidase [EC:1.1.3.2]
18_00910	K02246	comGD; competence protein ComGD		42_00950				6_00907	K02520	infC, MTIF3; translation initiation factor IF-3
18_00912				42_00951	K00690	E2.4.1.7; sucrose phosphorylase [EC:2.4.1.7]		6_00908	K02916	RP-L35, MRPL35, rpmI; large subunit ribosomal protein L35
18_00913	K02245	comGC; competence protein ComGC		42_00952	K18891	patA, rscA, lmrC, satA; ATP-binding cassette, subfamily B, multidrug efflux pump		6_00909	K02887	RP-L20, MRPL20, rplT; large subunit ribosomal protein L20
18_00914				42_00953				6_00910
18_00915				42_00954	K18892	patB, rscB, lmrC, satB; ATP-binding cassette, subfamily B, multidrug efflux pump		6_00911	K07015	yqeG; putative phosphatase [EC:3.1.3.-]
18_00916				42_00955	K19002	mgs, bgsB; 1,2-diacylglycerol 3-alpha-glucosyltransferase [EC:2.4.1.337]		6_00912
18_00917	K02243	comGA; competence protein ComGA		42_00956	K13677	dgs, bgsA; 1,2-diacylglycerol-3-alpha-glucose alpha-1,2-glucosyltransferase [EC:2.4.1.208]		6_00913	K06948	yqeH; 30S ribosome assembly GTPase
18_00918				42_00957				6_00914	K07574	yhbY; RNA-binding protein
18_00919	K01491	folD; methylenetetrahydrofolate dehydrogenase (NADP+) / methenyltetrahydrofolate cyclohydrolase [EC:1.5.1.5 3.5.4.9]		42_00958	K07027	K07027; glycosyltransferase 2 family protein		6_00915	K00969	nadD; nicotinate-nucleotide adenylyltransferase [EC:2.7.7.18]
18_00920	K01493	comEB; dCMP deaminase [EC:3.5.4.12]		42_00959				6_00916
18_00921	K00560	thyA, TYMS; thymidylate synthase [EC:2.1.1.45]		42_00960	K19005	ltaS; lipoteichoic acid synthase [EC:2.7.8.20]		6_00917	K09710	ybeB; ribosome-associated protein
18_00922	K03630	radC; DNA repair protein RadC		42_00961				6_00918
18_00923				42_00962				6_00919
18_00924	K11754	folC; dihydrofolate synthase / folylpolyglutamate synthase [EC:6.3.2.12 6.3.2.17]		42_00963	K03702	uvrB; excinuclease ABC subunit B		6_00920
18_00925	K05592	deaD, cshA; ATP-dependent RNA helicase DeaD [EC:3.6.4.13]		42_00964	K03701	uvrA; excinuclease ABC subunit A		6_00921	K07040	yceD, ylbN; DUF177 domain-containing protein
18_00926				42_00965				6_00922
18_00927	K01929	murF; UDP-N-acetylmuramoyl-tripeptide--D-alanyl-D-alanine ligase [EC:6.3.2.10]		42_00966				6_00923	K00033	PGD, gnd, gntZ; 6-phosphogluconate dehydrogenase [EC:1.1.1.44 1.1.1.343]
18_00928	K03215	rumA; 23S rRNA (uracil1939-C5)-methyltransferase [EC:2.1.1.190]		42_00967	K09762	whiA; cell division protein WhiA		6_00924
18_00929	K02909	RP-L31, rpmE; large subunit ribosomal protein L31		42_00968	K01358	clpP, CLPP; ATP-dependent Clp protease, protease subunit [EC:3.4.21.92]		6_00925
18_00930	K00790	murA; UDP-N-acetylglucosamine 1-carboxyvinyltransferase [EC:2.5.1.7]		42_00969				6_00926
18_00931				42_00970	K01056	PTH1, PTRH1, pth, spoVC; peptidyl-tRNA hydrolase, PTH1 family [EC:3.1.1.29]		6_00927	K03217	yidC, spoIIIJ, OXA1, ccfA; YidC/Oxa1 family membrane protein insertase
18_00932	K01890	FARSB, pheT; phenylalanyl-tRNA synthetase beta chain [EC:6.1.1.20]		42_00971				6_00928	K01512	acyP; acylphosphatase [EC:3.6.1.7]
18_00933	K01889	FARSA, pheS; phenylalanyl-tRNA synthetase alpha chain [EC:6.1.1.20]		42_00972	K03723	mfd; transcription-repair coupling factor (superfamily II helicase) [EC:5.6.2.4]		6_00929	K03437	spoU; RNA methyltransferase, TrmH family
18_00934				42_00973				6_00930	K06950	K06950; uncharacterized protein
18_00935				42_00975				6_00931
18_00936	K00058	serA, PHGDH; D-3-phosphoglycerate dehydrogenase / 2-oxoglutarate reductase [EC:1.1.1.95 1.1.1.399]		42_00976	K04075	tilS, mesJ; tRNA(Ile)-lysidine synthase [EC:6.3.4.19]		6_00932	K01889	FARSA, pheS; phenylalanyl-tRNA synthetase alpha chain [EC:6.1.1.20]
18_00937				42_00977	K00760	hprT, hpt, HPRT1; hypoxanthine phosphoribosyltransferase [EC:2.4.2.8]		6_00933
18_00938	K01489	cdd, CDA; cytidine deaminase [EC:3.5.4.5]		42_00978				6_00934	K01890	FARSB, pheT; phenylalanyl-tRNA synthetase beta chain [EC:6.1.1.20]
18_00939	K08602	pepF, pepB; oligoendopeptidase F [EC:3.4.24.-]		42_00979	K03798	ftsH, hflB; cell division protease FtsH [EC:3.4.24.-]		6_00935
18_00940				42_00980				6_00936
18_00941				42_00981	K04083	hslO; molecular chaperone Hsp33		6_00937	K07082	K07082; UPF0755 protein
18_00942				42_00982	K04567	KARS, lysS; lysyl-tRNA synthetase, class II [EC:6.1.1.6]		6_00938	K00876	udk, UCK; uridine kinase [EC:2.7.1.48]
18_00943	K10036/K10037			42_00986	K06181	rluE; 23S rRNA pseudouridine2457 synthase [EC:5.4.99.20]		6_00939	K03624	greA; transcription elongation factor GreA
18_00944				42_00987				6_00940
18_00945	K10038	glnQ; glutamine transport system ATP-binding protein [EC:7.4.2.1]		42_00988	K01772	hemH, FECH; protoporphyrin/coproporphyrin ferrochelatase [EC:4.98.1.1 4.99.1.9]		6_00941	K11622	liaF; lia operon protein LiaF
18_00946	K10036/K10037			42_00990	K06901	pbuG, azgA, ghxP, ghxQ, adeQ; adenine/guanine/hypoxanthine permease		6_00942	K11617	liaS; two-component system, NarL family, sensor histidine kinase LiaS [EC:2.7.13.3]
18_00947				42_00991	K01990	ABC-2.A; ABC-2 type transport system ATP-binding protein		6_00943	K11618	liaR; two-component system, NarL family, response regulator LiaR
18_00948	K07335	bmpA, bmpB, tmpC; basic membrane protein A and related proteins		42_00993				6_00944
18_00949				42_00994				6_00945
18_00950				42_00995	K03169	topB; DNA topoisomerase III [EC:5.6.2.1]		6_00946	K02004	ABC.CD.P; putative ABC transport system permease protein
18_00951	K01537	ATP2C; P-type Ca2+ transporter type 2C [EC:7.2.2.10]		42_00996				6_00947
18_00952				42_00997				6_00948	K02003	ABC.CD.A; putative ABC transport system ATP-binding protein
18_00953				42_00998				6_00949
18_00954	K02073	metQ; D-methionine transport system substrate-binding protein		42_00999				6_00950	K19745	acuI; acrylyl-CoA reductase (NADPH) [EC:1.3.1.-]
18_00955	K02073	metQ; D-methionine transport system substrate-binding protein		42_01000	K01775	alr; alanine racemase [EC:5.1.1.1]		6_00951
18_00956				42_01002				6_00952
18_00957	K01439	dapE; succinyl-diaminopimelate desuccinylase [EC:3.5.1.18]		42_01003	K01443	nagA, AMDHD2; N-acetylglucosamine-6-phosphate deacetylase [EC:3.5.1.25]		6_00953	K11072	potA; spermidine/putrescine transport system ATP-binding protein [EC:7.6.2.11]
18_00958	K02071	metN; D-methionine transport system ATP-binding protein		42_01004	K24967	nagR; GntR family transcriptional regulator, N-acetylglucosamine utilization regulator		6_00954	K11071	potB; spermidine/putrescine transport system permease protein
18_00959	K02072	metI; D-methionine transport system permease protein		42_01005				6_00955	K11070	potC; spermidine/putrescine transport system permease protein
18_00960	K24967	nagR; GntR family transcriptional regulator, N-acetylglucosamine utilization regulator		42_01006	K02072	metI; D-methionine transport system permease protein		6_00956
18_00961	K01443	nagA, AMDHD2; N-acetylglucosamine-6-phosphate deacetylase [EC:3.5.1.25]		42_01007	K02071	metN; D-methionine transport system ATP-binding protein		6_00957	K11069	potD; spermidine/putrescine transport system substrate-binding protein
18_00962				42_01008	K01439	dapE; succinyl-diaminopimelate desuccinylase [EC:3.5.1.18]		6_00958
18_00964	K01775	alr; alanine racemase [EC:5.1.1.1]		42_01009	K02073	metQ; D-methionine transport system substrate-binding protein		6_00959	K18672	dacA; diadenylate cyclase [EC:2.7.7.85]
18_00965				42_01010	K02073	metQ; D-methionine transport system substrate-binding protein		6_00960
18_00966				42_01011				6_00961	K03431	glmM; phosphoglucosamine mutase [EC:5.4.2.10]
18_00967				42_01012				6_00962
18_00968				42_01013				6_00964	K00820	glmS, GFPT; glutamine---fructose-6-phosphate transaminase (isomerizing) [EC:2.6.1.16]
18_00969	K03169	topB; DNA topoisomerase III [EC:5.6.2.1]		42_01014				6_00965
18_00970				42_01015	K01537	ATP2C; P-type Ca2 transporter type 2C [EC:7.2.2.10]		6_00966
18_00971				42_01016				6_00967	K00868	pdxK, pdxY; pyridoxine kinase [EC:2.7.1.35]
18_00972				42_01017				6_00968
18_00974	K01990	ABC-2.A; ABC-2 type transport system ATP-binding protein		42_01018	K07335	bmpA, bmpB, tmpC; basic membrane protein A and related proteins		6_00969
18_00975	K06901	pbuG, azgA, ghxP, ghxQ, adeQ; adenine/guanine/hypoxanthine permease		42_01019	K10036/K10037			6_00970
18_00977	K01772	hemH, FECH; protoporphyrin/coproporphyrin ferrochelatase [EC:4.98.1.1 4.99.1.9]		42_01020				6_00972
18_00978				42_01021	K10036/K10037			6_00973
18_00979	K06181	rluE; 23S rRNA pseudouridine2457 synthase [EC:5.4.99.20]		42_01022				6_00974
18_00983	K04567	KARS, lysS; lysyl-tRNA synthetase, class II [EC:6.1.1.6]		42_01023				6_00975
18_00984	K04083	hslO; molecular chaperone Hsp33		42_01024	K08602	pepF, pepB; oligoendopeptidase F [EC:3.4.24.-]		6_00976
18_00985	K03798	ftsH, hflB; cell division protease FtsH [EC:3.4.24.-]		42_01025	K01489	cdd, CDA; cytidine deaminase [EC:3.5.4.5]		6_00977	K03648	UNG, UDG; uracil-DNA glycosylase [EC:3.2.2.27]
18_00986	K00760	hprT, hpt, HPRT1; hypoxanthine phosphoribosyltransferase [EC:2.4.2.8]		42_01026				6_00978
18_00987	K04075	tilS, mesJ; tRNA(Ile)-lysidine synthase [EC:6.3.4.19]		42_01027	K00058	serA, PHGDH; D-3-phosphoglycerate dehydrogenase / 2-oxoglutarate reductase [EC:1.1.1.95 1.1.1.399]		6_00979	K00625	pta; phosphate acetyltransferase [EC:2.3.1.8]
18_00988	K13052	divIC, divA; cell division protein DivIC		42_01028				6_00980
18_00989				42_01029				6_00981	K06925	tsaE; tRNA threonylcarbamoyladenosine biosynthesis protein TsaE
18_00990				42_01030				6_00982
18_00991	K03723	mfd; transcription-repair coupling factor (superfamily II helicase) [EC:5.6.2.4]		42_01031	K01889	FARSA, pheS; phenylalanyl-tRNA synthetase alpha chain [EC:6.1.1.20]		6_00983
18_00992	K01056	PTH1, PTRH1, pth, spoVC; peptidyl-tRNA hydrolase, PTH1 family [EC:3.1.1.29]		42_01032	K01890	FARSB, pheT; phenylalanyl-tRNA synthetase beta chain [EC:6.1.1.20]		6_00984	K02342	dnaQ; DNA polymerase III subunit epsilon [EC:2.7.7.7]
18_00993				42_01033				6_00985	K01142	E3.1.11.2, xthA; exodeoxyribonuclease III [EC:3.1.11.2]
18_00994	K01358	clpP, CLPP; ATP-dependent Clp protease, protease subunit [EC:3.4.21.92]		42_01034	K00790	murA; UDP-N-acetylglucosamine 1-carboxyvinyltransferase [EC:2.5.1.7]		6_00986	K00075	murB; UDP-N-acetylmuramate dehydrogenase [EC:1.3.1.98]
18_00995	K09762	whiA; cell division protein WhiA		42_01035	K02909	RP-L31, rpmE; large subunit ribosomal protein L31		6_00987
18_00996				42_01036	K03215	rumA; 23S rRNA (uracil1939-C5)-methyltransferase [EC:2.1.1.190]		6_00988	K24163	nhaK; monovalent cation/hydrogen antiporter
18_00997				42_01037	K01929	murF; UDP-N-acetylmuramoyl-tripeptide--D-alanyl-D-alanine ligase [EC:6.3.2.10]		6_00989
18_00998	K03701	uvrA; excinuclease ABC subunit A		42_01038				6_00990
18_00999	K03702	uvrB; excinuclease ABC subunit B		42_01039	K05592	deaD, cshA; ATP-dependent RNA helicase DeaD [EC:3.6.4.13]		6_00991
18_01000				42_01040	K11754	folC; dihydrofolate synthase / folylpolyglutamate synthase [EC:6.3.2.12 6.3.2.17]		6_00992
18_01001	K19005	ltaS; lipoteichoic acid synthase [EC:2.7.8.20]		42_01041				6_00993
18_01002				42_01042	K03630	radC; DNA repair protein RadC		6_00994
18_01003				42_01043	K00560	thyA, TYMS; thymidylate synthase [EC:2.1.1.45]		6_00995
18_01004	K07027	K07027; glycosyltransferase 2 family protein		42_01044	K01493	comEB; dCMP deaminase [EC:3.5.4.12]		6_00996
18_01005				42_01045	K01491	folD; methylenetetrahydrofolate dehydrogenase (NADP) / methenyltetrahydrofolate cyclohydrolase [EC:1.5.1.5 3.5.4.9]		6_00997
18_01006	K13677	dgs, bgsA; 1,2-diacylglycerol-3-alpha-glucose alpha-1,2-glucosyltransferase [EC:2.4.1.208]		42_01046	K02243	comGA; competence protein ComGA		6_00998	K02913	RP-L33, MRPL33, rpmG; large subunit ribosomal protein L33
18_01007	K19002	mgs, bgsB; 1,2-diacylglycerol 3-alpha-glucosyltransferase [EC:2.4.1.337]		42_01047	K02244	comGB; competence protein ComGB		6_00999	K01934	MTHFS; 5-formyltetrahydrofolate cyclo-ligase [EC:6.3.3.2]
18_01008	K18892	patB, rscB, lmrC, satB; ATP-binding cassette, subfamily B, multidrug efflux pump		42_01048	K02245	comGC; competence protein ComGC		6_01000
18_01009	K18891	patA, rscA, lmrC, satA; ATP-binding cassette, subfamily B, multidrug efflux pump		42_01049				6_01001
18_01010				42_01051	K02246	comGD; competence protein ComGD		6_01002
18_01011	K00690	E2.4.1.7; sucrose phosphorylase [EC:2.4.1.7]		42_01053	K00571	E2.1.1.72; site-specific DNA-methyltransferase (adenine-specific) [EC:2.1.1.72]		6_01003	K25026	glk; glucokinase [EC:2.7.1.2]
18_01012				42_01054	K00925	ackA; acetate kinase [EC:2.7.2.1]		6_01004
18_01013				42_01056				6_01005
18_01014				42_01057	K05340	glcU; glucose uptake protein		6_01006	K00791	miaA, TRIT1; tRNA dimethylallyltransferase [EC:2.5.1.75]
18_01015				42_01058	K03624	greA; transcription elongation factor GreA		6_01007
18_01016	K14205	mprF, fmtC; phosphatidylglycerol lysyltransferase [EC:2.3.2.3]		42_01059				6_01008
18_01017	K00433	cpo; non-heme chloroperoxidase [EC:1.11.1.10]		42_01060				6_01010	K01246	tag; DNA-3-methyladenine glycosylase I [EC:3.2.2.20]
18_01018	K03210	yajC; preprotein translocase subunit YajC		42_01061				6_01011	K03713	glnR; MerR family transcriptional regulator, glutamine synthetase repressor
18_01019	K00773	tgt; queuine tRNA-ribosyltransferase [EC:2.4.2.29]		42_01062				6_01012
18_01021				42_01063				6_01013	K01915	glnA, GLUL; glutamine synthetase [EC:6.3.1.2]
18_01022	K10010	tcyC, tcyN; L-cystine transport system ATP-binding protein [EC:7.4.2.1]		42_01064				6_01014
18_01023				42_01066	K01999	livK; branched-chain amino acid transport system substrate-binding protein		6_01015
18_01024	K03778	ldhA; D-lactate dehydrogenase [EC:1.1.1.28]		42_01067				6_01017	K19784	chrR, NQR; chromate reductase, NAD(P)H dehydrogenase (quinone)
18_01025				42_01068	K01997	livH; branched-chain amino acid transport system permease protein		6_01018	K06180	rluD; 23S rRNA pseudouridine1911/1915/1917 synthase [EC:5.4.99.23]
18_01026	K05825	LYSN; 2-aminoadipate transaminase [EC:2.6.1.-]		42_01069	K01998	livM; branched-chain amino acid transport system permease protein		6_01019
18_01027	K16963	yxeO; putative S-methylcysteine transport system ATP-binding protein		42_01070	K01995	livG; branched-chain amino acid transport system ATP-binding protein		6_01020
18_01028	K16959	tcyM; L-cystine transport system permease protein		42_01071	K01996	livF; branched-chain amino acid transport system ATP-binding protein		6_01021
18_01029	K16957	tcyK; L-cystine transport system substrate-binding protein		42_01072	K00878	thiM; hydroxyethylthiazole kinase [EC:2.7.1.50]		6_01022
18_01030	K16958	tcyL; L-cystine transport system permease protein		42_01073	K00941	thiD; hydroxymethylpyrimidine/phosphomethylpyrimidine kinase [EC:2.7.1.49 2.7.4.7]		6_01023	K21900	cysL; LysR family transcriptional regulator, transcriptional activator of the cysJI operon
18_01031				42_01074	K00788	thiE; thiamine-phosphate pyrophosphorylase [EC:2.5.1.3]		6_01024
18_01032				42_01075	K00135	gabD; succinate-semialdehyde dehydrogenase / glutarate-semialdehyde dehydrogenase [EC:1.2.1.16 1.2.1.79 1.2.1.20]		6_01025
18_01033				42_01076				6_01029
18_01036				42_01077				6_01030
18_01037	K07729	K07729; putative transcriptional regulator		42_01078	K06889	K06889; uncharacterized protein		6_01032
18_01039	K01990	ABC-2.A; ABC-2 type transport system ATP-binding protein		42_01079	K03711	fur, zur, furB; Fur family transcriptional regulator, ferric uptake regulator		6_01033
18_01040				42_01080	K22736	VIT; vacuolar iron transporter family protein		6_01034
18_01041	K01992	ABC-2.P; ABC-2 type transport system permease protein		42_01081	K22736	VIT; vacuolar iron transporter family protein		6_01035
18_01043	K02001/K02002			42_01082	K07058	K07058; membrane protein		6_01036	K02243	comGA; competence protein ComGA
18_01044	K02000	proV; glycine betaine/proline transport system ATP-binding protein [EC:7.6.2.9]		42_01083				6_01038	K02244	comGB; competence protein ComGB
18_01045				42_01084	K24163	nhaK; monovalent cation/hydrogen antiporter		6_01039	K02245	comGC; competence protein ComGC
18_01046	K01810	GPI, pgi; glucose-6-phosphate isomerase [EC:5.3.1.9]		42_01085	K02525	kdgR; LacI family transcriptional regulator, kdg operon repressor		6_01040
18_01047	K02564	nagB, GNPDA; glucosamine-6-phosphate deaminase [EC:3.5.99.6]		42_01086				6_01041
18_01048				42_01088				6_01044	K00571	E2.1.1.72; site-specific DNA-methyltransferase (adenine-specific) [EC:2.1.1.72]
18_01049				42_01089				6_01045	K00925	ackA; acetate kinase [EC:2.7.2.1]
18_01050				42_01090	K00874	kdgK; 2-dehydro-3-deoxygluconokinase [EC:2.7.1.45]		6_01046
18_01051				42_01091	K00058	serA, PHGDH; D-3-phosphoglycerate dehydrogenase / 2-oxoglutarate reductase [EC:1.1.1.95 1.1.1.399]		6_01047
18_01052				42_01092	K01256	pepN; aminopeptidase N [EC:3.4.11.2]		6_01049
18_01053				42_01093	K10254	ohyA, sph; oleate hydratase [EC:4.2.1.53]		6_01050
18_01054	K06942	ychF; ribosome-binding ATPase		42_01094	K01281	pepX; X-Pro dipeptidyl-peptidase [EC:3.4.14.11]		6_01051
18_01055				42_01095	K02777	crr; sugar PTS system EIIA component [EC:2.7.1.-]		6_01052
18_01056	K03497	parB, spo0J; ParB family transcriptional regulator, chromosome partitioning protein		42_01096	K02757	bglF, bglP; beta-glucoside PTS system EIICBA component [EC:2.7.1.-]		6_01053
18_01057	K03496	parA, soj; chromosome partitioning protein		42_01097	K01226	treC; trehalose-6-phosphate hydrolase [EC:3.2.1.93]		6_01054
18_01058	K03501	gidB, rsmG; 16S rRNA (guanine527-N7)-methyltransferase [EC:2.1.1.170]		42_01098				6_01056
18_01059				42_01099	K03486	treR2, treR; GntR family transcriptional regulator, trehalose operon transcriptional repressor		6_01057	K03596	lepA; GTP-binding protein LepA
18_01060	K15580	oppA, mppA; oligopeptide transport system substrate-binding protein		42_01100				6_01059
18_01062				42_01101	K06885	K06885; uncharacterized protein		6_01060
18_01063				42_01102				6_01061
18_01064	K03322	mntH; manganese transport protein		42_01103	K03048	rpoE; DNA-directed RNA polymerase subunit delta		6_01062
18_01065	K16264	czcD, zitB; cobalt-zinc-cadmium efflux system protein		42_01105	K03293	TC.AAT; amino acid transporter, AAT family		6_01066
18_01066	K12410	npdA; NAD-dependent deacetylase [EC:2.3.1.286]		42_01106	K03523	bioY; biotin transport system substrate-specific component		6_01067
18_01067	K12410	npdA; NAD-dependent deacetylase [EC:2.3.1.286]		42_01107				6_01068	K08987	K08987; putative membrane protein
18_01068				42_01108				6_01069	K01784	galE, GALE; UDP-glucose 4-epimerase [EC:5.1.3.2]
18_01069				42_01109	K01937	pyrG, CTPS; CTP synthase [EC:6.3.4.2]		6_01070
18_01070	K00054	mvaA; hydroxymethylglutaryl-CoA reductase [EC:1.1.1.88]		42_01110	K03703	uvrC; excinuclease ABC subunit C		6_01072
18_01071	K01524	ppx-gppA; exopolyphosphatase / guanosine-5'-triphosphate,3'-diphosphate pyrophosphatase [EC:3.6.1.11 3.6.1.40]		42_01111	K03979	obgE, cgtA, MTG2; GTPase [EC:3.6.5.-]		6_01073	K07462	recJ; single-stranded-DNA-specific exonuclease [EC:3.1.-.-]
18_01072	K09790	K09790; uncharacterized protein		42_01112	K01652	E2.2.1.6L, ilvB, ilvG, ilvI; acetolactate synthase I/II/III large subunit [EC:2.2.1.6]		6_01074	K00759	APRT, apt; adenine phosphoribosyltransferase [EC:2.4.2.7]
18_01073	K01005	tagT_U_V; polyisoprenyl-teichoic acid--peptidoglycan teichoic acid transferase [EC:2.7.8.-]		42_01114	K19689	ampS, pepS, ampT; aminopeptidase [EC:3.4.11.-]		6_01075	K01356	lexA; repressor LexA [EC:3.4.21.88]
18_01074				42_01115	K07273	acm; lysozyme		6_01076
18_01075	K24949	yknY, yvrO; antimicrobial peptide resistance transport system ATP-binding protein [EC:7.6.2.-]		42_01116				6_01077
18_01076				42_01117				6_01078	K09976	K09976; uncharacterized protein
18_01077				42_01118				6_01079	K18889	mdlA, smdA; ATP-binding cassette, subfamily B, multidrug efflux pump
18_01078	K21465	pbpA; penicillin-binding protein A		42_01119	K10563	mutM, fpg; formamidopyrimidine-DNA glycosylase [EC:3.2.2.23 4.2.99.18]		6_01080	K18890	mdlB, smdB; ATP-binding cassette, subfamily B, multidrug efflux pump
18_01079				42_01120				6_01081	K06889	K06889; uncharacterized protein
18_01080				42_01121	K00859	coaE; dephospho-CoA kinase [EC:2.7.1.24]		6_01082	K00655	plsC; 1-acyl-sn-glycerol-3-phosphate acyltransferase [EC:2.3.1.51]
18_01081				42_01122	K03346	dnaB; replication initiation and membrane attachment protein		6_01083
18_01082				42_01123	K11144	dnaI; primosomal protein DnaI		6_01084	K07461	K07461; putative endonuclease
18_01083				42_01124				6_01085	K02967	RP-S2, MRPS2, rpsB; small subunit ribosomal protein S2
18_01084				42_01125				6_01086	K02357	tsf, TSFM; elongation factor Ts
18_01085	K00648	fabH; 3-oxoacyl-[acyl-carrier-protein] synthase III [EC:2.3.1.180]		42_01126				6_01087	K09903	pyrH; uridylate kinase [EC:2.7.4.22]
18_01086				42_01128	K03655	recG; ATP-dependent DNA helicase RecG [EC:5.6.2.4]		6_01088	K02838	frr, MRRF, RRF; ribosome recycling factor
18_01087	K01873	VARS, valS; valyl-tRNA synthetase [EC:6.1.1.9]		42_01129				6_01089	K01421	yhgE; putative membrane protein
18_01088				42_01130				6_01090	K00806	uppS; undecaprenyl diphosphate synthase [EC:2.5.1.31]
18_01089				42_01131	K03621	plsX; phosphate acyltransferase [EC:2.3.1.274]		6_01091
18_01091	K01962	accA; acetyl-CoA carboxylase carboxyl transferase subunit alpha [EC:6.4.1.2 2.1.3.15]		42_01132	K02078	acpP; acyl carrier protein		6_01092	K00981	E2.7.7.41, CDS1, CDS2, cdsA; phosphatidate cytidylyltransferase [EC:2.7.7.41]
18_01092	K01963	accD; acetyl-CoA carboxylase carboxyl transferase subunit beta [EC:6.4.1.2 2.1.3.15]		42_01133	K03095	sprL; SprT-like protein		6_01093	K11749	rseP; regulator of sigma E protease [EC:3.4.24.-]
18_01093	K01963	accD; acetyl-CoA carboxylase carboxyl transferase subunit beta [EC:6.4.1.2 2.1.3.15]		42_01134				6_01094
18_01094	K01961	accC; acetyl-CoA carboxylase, biotin carboxylase subunit [EC:6.4.1.2 6.3.4.14]		42_01135				6_01095	K01881	PARS, proS; prolyl-tRNA synthetase [EC:6.1.1.15]
18_01095	K02372	fabZ; 3-hydroxyacyl-[acyl-carrier-protein] dehydratase [EC:4.2.1.59]		42_01136				6_01096
18_01096	K02160	accB, bccP; acetyl-CoA carboxylase biotin carboxyl carrier protein		42_01137	K01271	pepQ; Xaa-Pro dipeptidase [EC:3.4.13.9]		6_01097
18_01097	K09458	fabF, OXSM, CEM1; 3-oxoacyl-[acyl-carrier-protein] synthase II [EC:2.3.1.179]		42_01138	K02529	lacI, galR; LacI family transcriptional regulator		6_01098	K03763	polC; DNA polymerase III subunit alpha, Gram-positive type [EC:2.7.7.7]
18_01098	K00059	fabG, OAR1; 3-oxoacyl-[acyl-carrier protein] reductase [EC:1.1.1.100]		42_01139				6_01101
18_01099				42_01140				6_01102
18_01100	K00645	fabD, MCAT, MCT1; [acyl-carrier-protein] S-malonyltransferase [EC:2.3.1.39]		42_01141				6_01103
18_01101				42_01142				6_01104
18_01102	K02371	fabK; enoyl-[acyl-carrier protein] reductase II [EC:1.3.1.9]		42_01143				6_01105
18_01103	K02078	acpP; acyl carrier protein		42_01144	K01575	alsD, budA, aldC; acetolactate decarboxylase [EC:4.1.1.5]		6_01106
18_01104	K00648	fabH; 3-oxoacyl-[acyl-carrier-protein] synthase III [EC:2.3.1.180]		42_01145				6_01107	K24180	mleP; malate permease and related proteins
18_01105				42_01146	K00033	PGD, gnd, gntZ; 6-phosphogluconate dehydrogenase [EC:1.1.1.44 1.1.1.343]		6_01108
18_01106	K02372	fabZ; 3-hydroxyacyl-[acyl-carrier-protein] dehydratase [EC:4.2.1.59]		42_01147	K25031	gntK; gluconokinase [EC:2.7.1.12]		6_01109	K25634	hgdH; 2-oxoglutarate reductase [EC:1.1.1.399]
18_01107				42_01148	K03299	TC.GNTP; gluconate:H symporter, GntP family		6_01110	K09748	rimP; ribosome maturation factor RimP
18_01108	K00134	GAPDH, gapA; glyceraldehyde 3-phosphate dehydrogenase (phosphorylating) [EC:1.2.1.12]		42_01149	K03294	TC.APA; basic amino acid/polyamine antiporter, APA family		6_01111
18_01109	K01935	bioD; dethiobiotin synthetase [EC:6.3.3.3]		42_01150	K20708	E5.1.1.21; isoleucine 2-epimerase [EC:5.1.1.21]		6_01112	K02600	nusA; transcription termination/antitermination protein NusA
18_01110				42_01151	K01872	AARS, alaS; alanyl-tRNA synthetase [EC:6.1.1.7]		6_01113	K07742	ylxR; uncharacterized protein
18_01111				42_01152				6_01114
18_01112				42_01153	K07447	ruvX; putative pre-16S rRNA nuclease [EC:3.1.-.-]		6_01115
18_01113	K03524	birA; BirA family transcriptional regulator, biotin operon repressor / biotin---[acetyl-CoA-carboxylase] ligase [EC:6.3.4.15]		42_01154				6_01116	K02519	infB, MTIF2; translation initiation factor IF-2
18_01114	K01874	MARS, metG; methionyl-tRNA synthetase [EC:6.1.1.10]		42_01155				6_01117
18_01115				42_01156				6_01118	K02834	rbfA; ribosome-binding factor A
18_01116	K06950	K06950; uncharacterized protein		42_01157				6_01119	K11936	pgaC, icaA; poly-beta-1,6-N-acetyl-D-glucosamine synthase [EC:2.4.1.-]
18_01117				42_01158	K00426	cydB; cytochrome bd ubiquinol oxidase subunit II [EC:7.1.1.7]		6_01120
18_01118	K21567	fnr; ferredoxin/flavodoxin---NADP+ reductase [EC:1.18.1.2 1.19.1.1]		42_01159				6_01121
18_01119				42_01160				6_01126	K03177	truB, PUS4, TRUB1; tRNA pseudouridine55 synthase [EC:5.4.99.25]
18_01120	K00147	proA; glutamate-5-semialdehyde dehydrogenase [EC:1.2.1.41]		42_01161				6_01127
18_01121	K00931	proB; glutamate 5-kinase [EC:2.7.2.11]		42_01162				6_01128	K11753	ribF; riboflavin kinase / FMN adenylyltransferase [EC:2.7.1.26 2.7.7.2]
18_01122				42_01163	K16012	cydC; ATP-binding cassette, subfamily C, bacterial CydC		6_01129
18_01123	K07260	vanY; zinc D-Ala-D-Ala carboxypeptidase [EC:3.4.17.14]		42_01164				6_01130
18_01125	K00847	E2.7.1.4, scrK; fructokinase [EC:2.7.1.4]		42_01165	K00657	speG, SAT; diamine N-acetyltransferase [EC:2.3.1.57]		6_01131
18_01126	K01193	INV, sacA; beta-fructofuranosidase [EC:3.2.1.26]		42_01166	K03657	uvrD, pcrA; ATP-dependent DNA helicase UvrD/PcrA [EC:5.6.2.4]		6_01132	K00638	catB; chloramphenicol O-acetyltransferase type B [EC:2.3.1.28]
18_01127	K02810	scrA, sacP, sacX, ptsS; sucrose PTS system EIIBCA or EIIBC component [EC:2.7.1.211]		42_01167				6_01133	K03705	hrcA; heat-inducible transcriptional repressor
18_01128	K03484	scrR; LacI family transcriptional regulator, sucrose operon repressor		42_01168	K01972	E6.5.1.2, ligA, ligB; DNA ligase (NAD) [EC:6.5.1.2]		6_01134	K03687	GRPE; molecular chaperone GrpE
18_01129	K04759	feoB; ferrous iron transport protein B		42_01169				6_01135	K04043	dnaK, HSPA9; molecular chaperone DnaK
18_01130				42_01170				6_01136
18_01131	K04758	feoA; ferrous iron transport protein A		42_01171	K03697	clpE; ATP-dependent Clp protease ATP-binding subunit ClpE		6_01137	K03686	dnaJ; molecular chaperone DnaJ
18_01132	K01784	galE, GALE; UDP-glucose 4-epimerase [EC:5.1.3.2]		42_01172				6_01138	K07483	K07483; transposase
18_01133				42_01173	K03569	mreB; rod shape-determining protein MreB and related proteins		6_01139	K07497	K07497; putative transposase
18_01134				42_01174	K03570	mreC; rod shape-determining protein MreC		6_01140
18_01135	K07056	rsmI; 16S rRNA (cytidine1402-2'-O)-methyltransferase [EC:2.1.1.198]		42_01176				6_01141	K03294	TC.APA; basic amino acid/polyamine antiporter, APA family
18_01136	K02341	holB; DNA polymerase III subunit delta' [EC:2.7.7.7]		42_01177	K02029	ABC.PA.P; polar amino acid transport system permease protein		6_01143
18_01137				42_01178	K02028	ABC.PA.A; polar amino acid transport system ATP-binding protein [EC:7.4.2.1]		6_01145	K02483	K02483; two-component system, OmpR family, response regulator
18_01138	K00943	tmk, DTYMK; dTMP kinase [EC:2.7.4.9]		42_01179	K02030	ABC.PA.S; polar amino acid transport system substrate-binding protein		6_01146
18_01139				42_01180				6_01147
18_01140	K06187	recR; recombination protein RecR		42_01181	K06131	clsA_B; cardiolipin synthase A/B [EC:2.7.8.-]		6_01148
18_01141	K02343	dnaX; DNA polymerase III subunit gamma/tau [EC:2.7.7.7]		42_01182				6_01149
18_01142	K06950	K06950; uncharacterized protein		42_01183				6_01150
18_01143	K11991	tadA; tRNA(adenine34) deaminase [EC:3.5.4.33]		42_01184				6_01151
18_01144	K00564	rsmC; 16S rRNA (guanine1207-N2)-methyltransferase [EC:2.1.1.172]		42_01185				6_01152
18_01145	K02935	RP-L7, MRPL12, rplL; large subunit ribosomal protein L7/L12		42_01186	K00995	pgsA, PGS1; CDP-diacylglycerol---glycerol-3-phosphate 3-phosphatidyltransferase [EC:2.7.8.5]		6_01156
18_01146				42_01187	K03553	recA; recombination protein RecA		6_01157
18_01147	K02864	RP-L10, MRPL10, rplJ; large subunit ribosomal protein L10		42_01188	K07658	phoB1, phoP; two-component system, OmpR family, alkaline phosphatase synthesis response regulator PhoP		6_01158	K19005	ltaS; lipoteichoic acid synthase [EC:2.7.8.20]
18_01148	K02863	RP-L1, MRPL1, rplA; large subunit ribosomal protein L1		42_01189	K02040	pstS; phosphate transport system substrate-binding protein		6_01159
18_01149	K02867	RP-L11, MRPL11, rplK; large subunit ribosomal protein L11		42_01190	K07636	phoR; two-component system, OmpR family, phosphate regulon sensor histidine kinase PhoR [EC:2.7.13.3]		6_01160	K13677	dgs, bgsA; 1,2-diacylglycerol-3-alpha-glucose alpha-1,2-glucosyltransferase [EC:2.4.1.208]
18_01150	K02601	nusG; transcription termination/antitermination protein NusG		42_01191	K02040	pstS; phosphate transport system substrate-binding protein		6_01161
18_01151	K03073	secE; preprotein translocase subunit SecE		42_01192	K02037	pstC; phosphate transport system permease protein		6_01162	K05340	glcU; glucose uptake protein
18_01152	K02913	RP-L33, MRPL33, rpmG; large subunit ribosomal protein L33		42_01193	K02038	pstA; phosphate transport system permease protein		6_01163
18_01153				42_01194	K02036	pstB; phosphate transport system ATP-binding protein [EC:7.3.2.1]		6_01164
18_01154	K01921	ddl; D-alanine-D-alanine ligase [EC:6.3.2.4]		42_01195	K02036	pstB; phosphate transport system ATP-binding protein [EC:7.3.2.1]		6_01165	K03486	treR2, treR; GntR family transcriptional regulator, trehalose operon transcriptional repressor
18_01155				42_01196				6_01166
18_01156				42_01197	K02039	phoU; phosphate transport system protein		6_01167
18_01157	K05837	rodA, mrdB; rod shape determining protein RodA		42_01198				6_01168	K01226	treC; trehalose-6-phosphate hydrolase [EC:3.2.1.93]
18_01159	K03569	mreB; rod shape-determining protein MreB and related proteins		42_01199				6_01169
18_01160				42_01200	K08972	K08972; putative membrane protein		6_01170
18_01161				42_01201	K06023	hprK, ptsK; HPr kinase/phosphorylase [EC:2.7.11.- 2.7.4.-]		6_01171
18_01162	K00077	panE, apbA; 2-dehydropantoate 2-reductase [EC:1.1.1.169]		42_01202	K00057	gpsA; glycerol-3-phosphate dehydrogenase (NAD(P)) [EC:1.1.1.94]		6_01172
18_01163				42_01203	K00963	UGP2, galU, galF; UTP--glucose-1-phosphate uridylyltransferase [EC:2.7.7.9]		6_01173
18_01164	K00526	E1.17.4.1B, nrdB, nrdF; ribonucleoside-diphosphate reductase beta chain [EC:1.17.4.1]		42_01204	K00384	trxB, TRR; thioredoxin reductase (NADPH) [EC:1.8.1.9]		6_01174
18_01165	K03647	nrdI; protein involved in ribonucleotide reduction		42_01205				6_01175
18_01166	K00525	E1.17.4.1A, nrdA, nrdE; ribonucleoside-diphosphate reductase alpha chain [EC:1.17.4.1]		42_01206				6_01176	K22736	VIT; vacuolar iron transporter family protein
18_01167	K06191	nrdH; glutaredoxin-like protein NrdH		42_01207	K00008	SORD, gutB; L-iditol 2-dehydrogenase [EC:1.1.1.14]		6_01177
18_01168	K03699	tlyC; magnesium and cobalt exporter, CNNM family		42_01208	K03484	scrR; LacI family transcriptional regulator, sucrose operon repressor		6_01178	K22736	VIT; vacuolar iron transporter family protein
18_01169				42_01209	K03975	dedA; membrane-associated protein		6_01180
18_01170				42_01210	K01835	pgm; phosphoglucomutase [EC:5.4.2.2]		6_01181
18_01171	K05808	hpf; ribosome hibernation promoting factor		42_01211	K02884	RP-L19, MRPL19, rplS; large subunit ribosomal protein L19		6_01183
18_01172	K02242	comFC; competence protein ComFC		42_01212				6_01184	K01607	pcaC; 4-carboxymuconolactone decarboxylase [EC:4.1.1.44]
18_01173				42_01213				6_01185	K03811	pnuC; nicotinamide mononucleotide transporter
18_01174				42_01214	K01776	murI; glutamate racemase [EC:5.1.1.3]		6_01186	K00158	spxB, poxL; pyruvate oxidase [EC:1.2.3.3]
18_01175				42_01215	K01519	rdgB, ITPA; XTP/dITP diphosphohydrolase [EC:3.6.1.66]		6_01187	K05833	K05833; putative tryptophan/tyrosine transport system ATP-binding protein
18_01176				42_01216	K07095	K07095; uncharacterized protein		6_01188
18_01178	K01524	ppx-gppA; exopolyphosphatase / guanosine-5'-triphosphate,3'-diphosphate pyrophosphatase [EC:3.6.1.11 3.6.1.40]		42_01217	K03551	ruvB; holliday junction DNA helicase RuvB [EC:5.6.2.4]		6_01189	K01989	K01989; putative tryptophan/tyrosine transport system substrate-binding protein
18_01179	K00937	ppk1; polyphosphate kinase [EC:2.7.4.1]		42_01218				6_01190	K15629	CYP152A; fatty-acid peroxygenase [EC:1.11.2.4]
18_01180	K01524	ppx-gppA; exopolyphosphatase / guanosine-5'-triphosphate,3'-diphosphate pyrophosphatase [EC:3.6.1.11 3.6.1.40]		42_01219	K07568	queA; S-adenosylmethionine:tRNA ribosyltransferase-isomerase [EC:2.4.99.17]		6_01191
18_01181				42_01220				6_01192
18_01182	K01246	tag; DNA-3-methyladenine glycosylase I [EC:3.2.2.20]		42_01221	K03550	ruvA; holliday junction DNA helicase RuvA [EC:5.6.2.4]		6_01193	K01810	GPI, pgi; glucose-6-phosphate isomerase [EC:5.3.1.9]
18_01183	K01689	ENO, eno; enolase [EC:4.2.1.11]		42_01222				6_01194
18_01184	K01803	TPI, tpiA; triosephosphate isomerase (TIM) [EC:5.3.1.1]		42_01223	K03282	mscL; large conductance mechanosensitive channel		6_01195
18_01190				42_01224	K02004	ABC.CD.P; putative ABC transport system permease protein		6_01197
18_01191				42_01225	K02003	ABC.CD.A; putative ABC transport system ATP-binding protein		6_01200
18_01192				42_01226				6_01201
18_01193	K02996	RP-S9, MRPS9, rpsI; small subunit ribosomal protein S9		42_01228				6_01204	K02440	GLPF; glycerol uptake facilitator protein
18_01194	K02871	RP-L13, MRPL13, rplM; large subunit ribosomal protein L13		42_01230	K12574	rnj; ribonuclease J [EC:3.1.-.-]		6_01205
18_01195				42_01231	K12574	rnj; ribonuclease J [EC:3.1.-.-]		6_01206	K01223	E3.2.1.86B, bglA; 6-phospho-beta-glucosidase [EC:3.2.1.86]
18_01196	K06173	truA, PUS1; tRNA pseudouridine38-40 synthase [EC:5.4.99.12]		42_01232				6_01207
18_01197	K16785	ecfT; energy-coupling factor transport system permease protein		42_01233	K02358	tuf, TUFM; elongation factor Tu		6_01208
18_01198				42_01235	K23060	artR, artM; arginine/lysine/histidine transport system ATP-binding protein [EC:7.4.2.1]		6_01210	K03549	kup; KUP system potassium uptake protein
18_01199	K16787	ecfA2; energy-coupling factor transport system ATP-binding protein [EC:7.-.-.-]		42_01236	K01807	rpiA; ribose 5-phosphate isomerase A [EC:5.3.1.6]		6_01211
18_01200	K16786	ecfA1; energy-coupling factor transport system ATP-binding protein [EC:7.-.-.-]		42_01237				6_01212
18_01201	K03885	ndh; NADH:quinone reductase (non-electrogenic) [EC:1.6.5.9]		42_01238	K03767	PPIA; peptidyl-prolyl cis-trans isomerase A (cyclophilin A) [EC:5.2.1.8]		6_01213
18_01202				42_01239				6_01214
18_01203	K02879	RP-L17, MRPL17, rplQ; large subunit ribosomal protein L17		42_01240	K19302	bcrC; undecaprenyl-diphosphatase [EC:3.6.1.27]		6_01215
18_01204	K03040	rpoA; DNA-directed RNA polymerase subunit alpha [EC:2.7.7.6]		42_01241	K01869	LARS, leuS; leucyl-tRNA synthetase [EC:6.1.1.4]		6_01216
18_01205	K02948	RP-S11, MRPS11, rpsK; small subunit ribosomal protein S11		42_01242				6_01217
18_01206	K02952	RP-S13, rpsM; small subunit ribosomal protein S13		42_01243				6_01218
18_01207	K02919	RP-L36, MRPL36, rpmJ; large subunit ribosomal protein L36		42_01244				6_01219
18_01208	K02518	infA; translation initiation factor IF-1		42_01245	K03744	lemA; LemA protein		6_01221
18_01209	K00939	adk, AK; adenylate kinase [EC:2.7.4.3]		42_01246	K03799	htpX; heat shock protein HtpX [EC:3.4.24.-]		6_01222
18_01210	K03076	secY; preprotein translocase subunit SecY		42_01247				6_01225
18_01211	K02876	RP-L15, MRPL15, rplO; large subunit ribosomal protein L15		42_01248	K01821	praC, xylH; 4-oxalocrotonate tautomerase [EC:5.3.2.6]		6_01226
18_01212	K02907	RP-L30, MRPL30, rpmD; large subunit ribosomal protein L30		42_01249				6_01227
18_01213	K02988	RP-S5, MRPS5, rpsE; small subunit ribosomal protein S5		42_01250				6_01228
18_01214	K02881	RP-L18, MRPL18, rplR; large subunit ribosomal protein L18		42_01251				6_01229	K01734	mgsA; methylglyoxal synthase [EC:4.2.3.3]
18_01215	K02933	RP-L6, MRPL6, rplF; large subunit ribosomal protein L6		42_01252	K00088	IMPDH, guaB; IMP dehydrogenase [EC:1.1.1.205]		6_01230
18_01216	K02994	RP-S8, rpsH; small subunit ribosomal protein S8		42_01253				6_01233
18_01217	K02931	RP-L5, MRPL5, rplE; large subunit ribosomal protein L5		42_01254	K00088	IMPDH, guaB; IMP dehydrogenase [EC:1.1.1.205]		6_01234
18_01218	K02895	RP-L24, MRPL24, rplX; large subunit ribosomal protein L24		42_01255	K01951	guaA, GMPS; GMP synthase (glutamine-hydrolysing) [EC:6.3.5.2]		6_01235	K03704	cspA; cold shock protein
18_01219	K02874	RP-L14, MRPL14, rplN; large subunit ribosomal protein L14		42_01256				6_01236	K10716	kch, trkA, mthK, pch; voltage-gated potassium channel
18_01220	K02961	RP-S17, MRPS17, rpsQ; small subunit ribosomal protein S17		42_01258				6_01237
18_01222	K02878	RP-L16, MRPL16, rplP; large subunit ribosomal protein L16		42_01259	K03700	recU; recombination protein U		6_01238	K18887	efrA, efrE; ATP-binding cassette, subfamily B, multidrug efflux pump
18_01223	K02982	RP-S3, rpsC; small subunit ribosomal protein S3		42_01260	K05366	mrcA; penicillin-binding protein 1A [EC:2.4.1.129 3.4.16.4]		6_01239
18_01224	K02890	RP-L22, MRPL22, rplV; large subunit ribosomal protein L22		42_01261				6_01240	K18888	efrB, efrF; ATP-binding cassette, subfamily B, multidrug efflux pump
18_01225	K02965	RP-S19, rpsS; small subunit ribosomal protein S19		42_01262				6_01241
18_01226	K02886	RP-L2, MRPL2, rplB; large subunit ribosomal protein L2		42_01263				6_01242
18_01227	K02892	RP-L23, MRPL23, rplW; large subunit ribosomal protein L23		42_01265	K17077/K23059			6_01243
18_01228	K02926	RP-L4, MRPL4, rplD; large subunit ribosomal protein L4		42_01266	K07404	pgl; 6-phosphogluconolactonase [EC:3.1.1.31]		6_01244	K01809	manA, MPI; mannose-6-phosphate isomerase [EC:5.3.1.8]
18_01229	K02906	RP-L3, MRPL3, rplC; large subunit ribosomal protein L3		42_01267				6_01245	K06950	K06950; uncharacterized protein
18_01230	K02946	RP-S10, MRPS10, rpsJ; small subunit ribosomal protein S10		42_01268				6_01246
18_01231	K11069	potD; spermidine/putrescine transport system substrate-binding protein		42_01269	K03216	trmL, cspR; tRNA (cytidine/uridine-2'-O-)-methyltransferase [EC:2.1.1.207]		6_01247	K09773	ppsR; [pyruvate, water dikinase]-phosphate phosphotransferase / [pyruvate, water dikinase] kinase [EC:2.7.4.28 2.7.11.33]
18_01232	K11070	potC; spermidine/putrescine transport system permease protein		42_01271	K03466	ftsK, spoIIIE; DNA segregation ATPase FtsK/SpoIIIE, S-DNA-T family		6_01248	K23774	ccpN; DeoR family transcriptional regulator, catabolite repression regulator
18_01233	K11071	potB; spermidine/putrescine transport system permease protein		42_01273	K01868	TARS, thrS; threonyl-tRNA synthetase [EC:6.1.1.3]		6_01249
18_01234	K11072	potA; spermidine/putrescine transport system ATP-binding protein [EC:7.6.2.11]		42_01274				6_01250
18_01235	K03449	MFS.CP; MFS transporter, CP family, cyanate transporter		42_01275	K03293	TC.AAT; amino acid transporter, AAT family		6_01251	K01006	ppdK; pyruvate, orthophosphate dikinase [EC:2.7.9.1]
18_01236	K02355	fusA, GFM, EFG; elongation factor G		42_01276	K03975	dedA; membrane-associated protein		6_01252	K07009	gatD; lipid II isoglutaminyl synthase (glutamine-hydrolysing) [EC:6.3.5.13]
18_01237	K02992	RP-S7, MRPS7, rpsG; small subunit ribosomal protein S7		42_01277				6_01253	K23393	murT; lipid II isoglutaminyl synthase (glutamine-hydrolysing) [EC:6.3.5.13]
18_01238	K02950	RP-S12, MRPS12, rpsL; small subunit ribosomal protein S12		42_01278				6_01254
18_01239				42_01279	K01586	lysA; diaminopimelate decarboxylase [EC:4.1.1.20]		6_01255	K00857	tdk, TK; thymidine kinase [EC:2.7.1.21]
18_01240	K03696	clpC; ATP-dependent Clp protease ATP-binding subunit ClpC		42_01280	K00674	dapD; 2,3,4,5-tetrahydropyridine-2,6-dicarboxylate N-succinyltransferase [EC:2.3.1.117]		6_01256
18_01241				42_01281	K05823	dapL; N-acetyldiaminopimelate deacetylase [EC:3.5.1.47]		6_01257
18_01242				42_01282				6_01258
18_01243	K02836	prfB; peptide chain release factor 2		42_01283	K01714	dapA; 4-hydroxy-tetrahydrodipicolinate synthase [EC:4.3.3.7]		6_01259	K02493	hemK, prmC, HEMK; release factor glutamine methyltransferase [EC:2.1.1.297]
18_01244	K03070	secA; preprotein translocase subunit SecA [EC:7.4.2.8]		42_01284	K00215	dapB; 4-hydroxy-tetrahydrodipicolinate reductase [EC:1.17.1.8]		6_01260	K07566	tsaC, rimN, SUA5, YRDC; L-threonylcarbamoyladenylate synthase [EC:2.7.7.87]
18_01245	K01875	SARS, serS; seryl-tRNA synthetase [EC:6.1.1.11]		42_01285	K03565	recX; regulatory protein		6_01261	K00600	glyA, SHMT; glycine hydroxymethyltransferase [EC:2.1.2.1]
18_01265	K01883	CARS, cysS; cysteinyl-tRNA synthetase [EC:6.1.1.16]		42_01286	K07586	ygaC; uncharacterized protein		6_01262
18_01266				42_01287	K19225	gluP; rhomboid protease GluP [EC:3.4.21.105]		6_01263	K00761	upp, UPRT; uracil phosphoribosyltransferase [EC:2.4.2.9]
18_01267	K09698	gltX; nondiscriminating glutamyl-tRNA synthetase [EC:6.1.1.24]		42_01288				6_01264	K02108	ATPF0A, atpB; F-type H+-transporting ATPase subunit a
18_01268				42_01289	K25026	glk; glucokinase [EC:2.7.1.2]		6_01265	K02110	ATPF0C, atpE; F-type H+-transporting ATPase subunit c
18_01269				42_01290				6_01266	K02109	ATPF0B, atpF; F-type H+-transporting ATPase subunit b
18_01270	K04485	radA, sms; DNA repair protein RadA/Sms		42_01291	K07816	E2.7.6.5; GTP pyrophosphokinase [EC:2.7.6.5]		6_01267	K02113	ATPF1D, atpH; F-type H+-transporting ATPase subunit delta
18_01271	K01520	dut, DUT; dUTP diphosphatase [EC:3.6.1.23]		42_01292	K00858	ppnK, NADK; NAD kinase [EC:2.7.1.23]		6_01268	K02111	ATPF1A, atpA; F-type H+/Na+-transporting ATPase subunit alpha [EC:7.1.2.2 7.2.2.1]
18_01272	K06975	K06975; uncharacterized protein		42_01293	K06180	rluD; 23S rRNA pseudouridine1911/1915/1917 synthase [EC:5.4.99.23]		6_01269	K02115	ATPF1G, atpG; F-type H+-transporting ATPase subunit gamma
18_01273	K01807	rpiA; ribose 5-phosphate isomerase A [EC:5.3.1.6]		42_01294	K06213	mgtE; magnesium transporter		6_01270	K02112	ATPF1B, atpD; F-type H+/Na+-transporting ATPase subunit beta [EC:7.1.2.2 7.2.2.1]
18_01274	K01744	aspA; aspartate ammonia-lyase [EC:4.3.1.1]		42_01296	K01486	ade; adenine deaminase [EC:3.5.4.2]		6_01271	K02114	ATPF1E, atpC; F-type H+-transporting ATPase subunit epsilon
18_01275				42_01297	K00820	glmS, GFPT; glutamine---fructose-6-phosphate transaminase (isomerizing) [EC:2.6.1.16]		6_01272
18_01276				42_01298	K00806	uppS; undecaprenyl diphosphate synthase [EC:2.5.1.31]		6_01273	K00790	murA; UDP-N-acetylglucosamine 1-carboxyvinyltransferase [EC:2.5.1.7]
18_01277	K04086	clpL; ATP-dependent Clp protease ATP-binding subunit ClpL		42_01299	K00981	E2.7.7.41, CDS1, CDS2, cdsA; phosphatidate cytidylyltransferase [EC:2.7.7.41]		6_01274	K03569	mreB; rod shape-determining protein MreB and related proteins
18_01279				42_01300	K11749	rseP; regulator of sigma E protease [EC:3.4.24.-]		6_01276
18_01280				42_01301	K01881	PARS, proS; prolyl-tRNA synthetase [EC:6.1.1.15]		6_01277	K05837	rodA, mrdB; rod shape determining protein RodA
18_01281				42_01302	K03763	polC; DNA polymerase III subunit alpha, Gram-positive type [EC:2.7.7.7]		6_01278
18_01282	K04072	adhE; acetaldehyde dehydrogenase / alcohol dehydrogenase [EC:1.2.1.10 1.1.1.1]		42_01303	K13256	psiE; protein PsiE		6_01279
18_01283	K03366	butA, budC; meso-butanediol dehydrogenase / (S,S)-butanediol dehydrogenase / diacetyl reductase [EC:1.1.1.- 1.1.1.76 1.1.1.304]		42_01304	K00852	rbsK, RBKS; ribokinase [EC:2.7.1.15]		6_01280	K02071	metN; D-methionine transport system ATP-binding protein
18_01284				42_01305	K00852	rbsK, RBKS; ribokinase [EC:2.7.1.15]		6_01281	K02072	metI; D-methionine transport system permease protein
18_01285	K00941	thiD; hydroxymethylpyrimidine/phosphomethylpyrimidine kinase [EC:2.7.1.49 2.7.4.7]		42_01306				6_01282
18_01286				42_01307				6_01283	K02073	metQ; D-methionine transport system substrate-binding protein
18_01288	K02837	prfC; peptide chain release factor 3		42_01308				6_01284	K09013	sufC; Fe-S cluster assembly ATP-binding protein
18_01289	K16960	tcyN; L-cystine transport system ATP-binding protein [EC:7.4.2.1]		42_01309	K07335	bmpA, bmpB, tmpC; basic membrane protein A and related proteins		6_01285	K09015	sufD; Fe-S cluster assembly protein SufD
18_01290	K16959	tcyM; L-cystine transport system permease protein		42_01310				6_01286	K11717	sufS; cysteine desulfurase / selenocysteine lyase [EC:2.8.1.7 4.4.1.16]
18_01291	K16958	tcyL; L-cystine transport system permease protein		42_01311				6_01287	K04488	iscU, nifU; nitrogen fixation protein NifU and related proteins
18_01292	K16957	tcyK; L-cystine transport system substrate-binding protein		42_01312				6_01288
18_01293				42_01313	K03581	recD; exodeoxyribonuclease V alpha subunit [EC:3.1.11.5]		6_01289	K09014	sufB; Fe-S cluster assembly protein SufB
18_01294				42_01314	K00948	PRPS, prsA; ribose-phosphate pyrophosphokinase [EC:2.7.6.1]		6_01290	K09779	K09779; uncharacterized protein
18_01295	K06153	bacA; undecaprenyl-diphosphatase [EC:3.6.1.27]		42_01315				6_01292	K03827	yjaB; putative acetyltransferase [EC:2.3.1.-]
18_01297	K00854	xylB, XYLB; xylulokinase [EC:2.7.1.17]		42_01316	K19265	gpr; L-glyceraldehyde 3-phosphate reductase [EC:1.1.1.-]		6_01293
18_01298	K01805	xylA; xylose isomerase [EC:5.3.1.5]		42_01317	K01945	purD; phosphoribosylamine---glycine ligase [EC:6.3.4.13]		6_01294
18_01299				42_01318	K01938	fhs; formate--tetrahydrofolate ligase [EC:6.3.4.3]		6_01295	K01633	folB; 7,8-dihydroneopterin aldolase/epimerase/oxygenase [EC:4.1.2.25 5.1.99.8 1.13.11.81]
18_01300				42_01319				6_01296	K00950	folK; 2-amino-4-hydroxy-6-hydroxymethyldihydropteridine diphosphokinase [EC:2.7.6.3]
18_01301	K11068	hlyIII; hemolysin III		42_01320	K03704	cspA; cold shock protein		6_01297	K01495	GCH1, folE; GTP cyclohydrolase IA [EC:3.5.4.16]
18_01302				42_01321	K01515	nudF; ADP-ribose diphosphatase [EC:3.6.1.13 3.6.1.-]		6_01298	K11754	folC; dihydrofolate synthase / folylpolyglutamate synthase [EC:6.3.2.12 6.3.2.17]
18_01303	K25232	fakB; fatty acid kinase fatty acid binding subunit		42_01322				6_01300	K00796	folP; dihydropteroate synthase [EC:2.5.1.15]
18_01304	K06199	crcB, FEX; fluoride exporter		42_01323	K01243	mtnN, mtn, pfs; adenosylhomocysteine nucleosidase [EC:3.2.2.9]		6_01302	K19965	folQ; dihydroneopterin triphosphate pyrophosphohydrolase [EC:3.6.1.67]
18_01305	K06199	crcB, FEX; fluoride exporter		42_01324	K06878	K06878; tRNA-binding protein		6_01303	K03830	yafP; putative acetyltransferase [EC:2.3.1.-]
18_01306	K02846	solA; N-methyl-L-tryptophan oxidase [EC:1.5.3.-]		42_01325	K01924	murC; UDP-N-acetylmuramate--alanine ligase [EC:6.3.2.8]		6_01304	K03707	tenA; thiaminase (transcriptional activator TenA) [EC:3.5.99.2]
18_01307				42_01326				6_01305
18_01308	K02073	metQ; D-methionine transport system substrate-binding protein		42_01327	K06890	K06890; uncharacterized protein		6_01306
18_01309	K03366	butA, budC; meso-butanediol dehydrogenase / (S,S)-butanediol dehydrogenase / diacetyl reductase [EC:1.1.1.- 1.1.1.76 1.1.1.304]		42_01328				6_01307
18_01310				42_01329				6_01308
18_01311				42_01330				6_01309
18_01312	K08996	yagU; putative membrane protein		42_01331	K02335	polA; DNA polymerase I [EC:2.7.7.7]		6_01310
18_01313	K05910	npr; NADH peroxidase [EC:1.11.1.1]		42_01332				6_01311
18_01314				42_01333	K07284	srtA; sortase A [EC:3.4.22.70]		6_01312
18_01315				42_01334				6_01314
18_01316				42_01335	K03713	glnR; MerR family transcriptional regulator, glutamine synthetase repressor		6_01315
18_01317				42_01336	K01915	glnA, GLUL; glutamine synthetase [EC:6.3.1.2]		6_01316
18_01318				42_01337	K01588	purE; 5-(carboxyamino)imidazole ribonucleotide mutase [EC:5.4.99.18]		6_01317
18_01319				42_01338	K01589	purK; 5-(carboxyamino)imidazole ribonucleotide synthase [EC:6.3.4.18]		6_01318	K18888	efrB, efrF; ATP-binding cassette, subfamily B, multidrug efflux pump
18_01320	K01989	K01989; putative tryptophan/tyrosine transport system substrate-binding protein		42_01339	K01923	purC; phosphoribosylaminoimidazole-succinocarboxamide synthase [EC:6.3.2.6]		6_01319
18_01321	K05832	K05832; putative tryptophan/tyrosine transport system permease protein		42_01340	K23264	purS; phosphoribosylformylglycinamidine synthase subunit PurS [EC:6.3.5.3]		6_01320	K01462	PDF, def; peptide deformylase [EC:3.5.1.88]
18_01322	K05833	K05833; putative tryptophan/tyrosine transport system ATP-binding protein		42_01341	K23265	purQ; phosphoribosylformylglycinamidine synthase subunit PurQ / glutaminase [EC:6.3.5.3 3.5.1.2]		6_01321
18_01323	K00016	LDH, ldh; L-lactate dehydrogenase [EC:1.1.1.27]		42_01342	K23269	purL; phosphoribosylformylglycinamidine synthase subunit PurL [EC:6.3.5.3]		6_01322	K00161	PDHA, pdhA; pyruvate dehydrogenase E1 component subunit alpha [EC:1.2.4.1]
18_01324	K23536	nupC; general nucleoside transport system permease protein		42_01343	K00764	purF, PPAT; amidophosphoribosyltransferase [EC:2.4.2.14]		6_01323
18_01325	K23535	nupB; general nucleoside transport system permease protein		42_01344	K01933	purM; phosphoribosylformylglycinamidine cyclo-ligase [EC:6.3.3.1]		6_01324	K00162	PDHB, pdhB; pyruvate dehydrogenase E1 component subunit beta [EC:1.2.4.1]
18_01326	K23537	nupA; general nucleoside transport system ATP-binding protein		42_01345	K11175	purN; phosphoribosylglycinamide formyltransferase 1 [EC:2.1.2.2]		6_01325	K00627	DLAT, aceF, pdhC; pyruvate dehydrogenase E2 component (dihydrolipoyllysine-residue acetyltransferase) [EC:2.3.1.12]
18_01327	K07052	K07052; CAAX protease family protein		42_01346	K00602	purH; phosphoribosylaminoimidazolecarboxamide formyltransferase / IMP cyclohydrolase [EC:2.1.2.3 3.5.4.10]		6_01326
18_01328				42_01347	K03547	sbcD, mre11; DNA repair protein SbcD/Mre11		6_01327	K00382	DLD, lpd, pdhD; dihydrolipoyl dehydrogenase [EC:1.8.1.4]
18_01329				42_01348				6_01328
18_01332				42_01349	K03698	cbf, cbf1; 3'-5' exoribonuclease [EC:3.1.-.-]		6_01329	K01092	E3.1.3.25, IMPA, suhB; myo-inositol-1(or 4)-monophosphatase [EC:3.1.3.25]
18_01333				42_01350				6_01330
18_01334				42_01351				6_01331	K06207	typA, bipA; GTP-binding protein
18_01335				42_01352				6_01332
18_01336	K03498	trkH, trkG, ktrB, ktrD; trk/ktr system potassium uptake protein		42_01353	K11754	folC; dihydrofolate synthase / folylpolyglutamate synthase [EC:6.3.2.12 6.3.2.17]		6_01333	K03588	ftsW, spoVE; cell division protein FtsW
18_01337	K03499	trkA, ktrA, ktrC; trk/ktr system potassium uptake protein		42_01354				6_01334
18_01338				42_01355				6_01335
18_01340				42_01356	K03800	lplA, lplJ, lipL1; lipoate---protein ligase [EC:6.3.1.20]		6_01336
18_01341	K00145	argC; N-acetyl-gamma-glutamyl-phosphate reductase [EC:1.2.1.38]		42_01357	K00161	PDHA, pdhA; pyruvate dehydrogenase E1 component subunit alpha [EC:1.2.4.1]		6_01337	K00954	E2.7.7.3A, coaD, kdtB; pantetheine-phosphate adenylyltransferase [EC:2.7.7.3]
18_01342	K00620	argJ; glutamate N-acetyltransferase / amino-acid N-acetyltransferase [EC:2.3.1.35 2.3.1.1]		42_01358	K00162	PDHB, pdhB; pyruvate dehydrogenase E1 component subunit beta [EC:1.2.4.1]		6_01338	K07177	K07177; Lon-like protease
18_01343	K00930	argB; acetylglutamate kinase [EC:2.7.2.8]		42_01359	K00627	DLAT, aceF, pdhC; pyruvate dehydrogenase E2 component (dihydrolipoyllysine-residue acetyltransferase) [EC:2.3.1.12]		6_01339
18_01344				42_01360	K00382	DLD, lpd, pdhD; dihydrolipoyl dehydrogenase [EC:1.8.1.4]		6_01341	K02237	comEA; competence protein ComEA
18_01345	K00821	argD; acetylornithine/N-succinyldiaminopimelate aminotransferase [EC:2.6.1.11 2.6.1.17]		42_01361	K00433	cpo; non-heme chloroperoxidase [EC:1.11.1.10]		6_01342	K01493	comEB; dCMP deaminase [EC:3.5.4.12]
18_01347				42_01363				6_01343
18_01348	K01992	ABC-2.P; ABC-2 type transport system permease protein		42_01364				6_01344	K02238	comEC; competence protein ComEC
18_01349	K01990	ABC-2.A; ABC-2 type transport system ATP-binding protein		42_01365	K15051	endA; DNA-entry nuclease		6_01345
18_01352	K16921	ytrB; acetoin utilization transport system ATP-binding protein		42_01368				6_01346
18_01353	K07979	ytrA; GntR family transcriptional regulator		42_01369				6_01347
18_01354				42_01370	K03168	topA; DNA topoisomerase I [EC:5.6.2.1]		6_01348
18_01355	K01533	copB; P-type Cu2+ transporter [EC:7.2.2.9]		42_01371				6_01349	K02968	RP-S20, rpsT; small subunit ribosomal protein S20
18_01356	K06188	aqpZ; aquaporin Z		42_01374	K00868	pdxK, pdxY; pyridoxine kinase [EC:2.7.1.35]		6_01350	K02956	RP-S15, MRPS15, rpsO; small subunit ribosomal protein S15
18_01357	K06180	rluD; 23S rRNA pseudouridine1911/1915/1917 synthase [EC:5.4.99.23]		42_01375				6_01351	K12574	rnj; ribonuclease J [EC:3.1.-.-]
18_01358				42_01376				6_01352
18_01359				42_01377	K02551	menD; 2-succinyl-5-enolpyruvyl-6-hydroxy-3-cyclohexene-1-carboxylate synthase [EC:2.2.1.9]		6_01353
18_01360				42_01378	K08680	menH; 2-succinyl-6-hydroxy-2,4-cyclohexadiene-1-carboxylate synthase [EC:4.2.99.20]		6_01354	K02358	tuf, TUFM; elongation factor Tu
18_01361	K19005	ltaS; lipoteichoic acid synthase [EC:2.7.8.20]		42_01379				6_01355
18_01362				42_01380	K02549	menC; o-succinylbenzoate synthase [EC:4.2.1.113]		6_01356
18_01363				42_01381				6_01357
18_01364				42_01382	K00974	cca; tRNA nucleotidyltransferase (CCA-adding enzyme) [EC:2.7.7.72 3.1.3.- 3.1.4.-]		6_01358
18_01365				42_01383	K00287	DHFR, folA; dihydrofolate reductase [EC:1.5.1.3]		6_01359	K03544	clpX, CLPX; ATP-dependent Clp protease ATP-binding subunit ClpX
18_01366				42_01384	K25232	fakB; fatty acid kinase fatty acid binding subunit		6_01360	K03978	engB; GTP-binding protein
18_01367				42_01385				6_01361
18_01387	K08969	mtnE, mtnV; L-glutamine---4-(methylsulfanyl)-2-oxobutanoate aminotransferase [EC:2.6.1.117]		42_01386				6_01362
18_01388	K13566	NIT2, yafV; omega-amidase [EC:3.5.1.3]		42_01387	K16923	qrtT; energy-coupling factor transport system substrate-specific component		6_01363
18_01389	K01661	menB; naphthoate synthase [EC:4.1.3.36]		42_01388				6_01364	K17077/K23059
18_01390				42_01389				6_01365
18_01391				42_01390				6_01366
18_01392	K12269	asp2; accessory secretory protein Asp2		42_01391	K14540	rbgA; ribosome biogenesis GTPase A		6_01367	K23060	artR, artM; arginine/lysine/histidine transport system ATP-binding protein [EC:7.4.2.1]
18_01393	K12268	asp1; accessory secretory protein Asp1		42_01392				6_01368
18_01394	K00712	tagE; poly(glycerol-phosphate) alpha-glucosyltransferase [EC:2.4.1.52]		42_01393				6_01369
18_01395	K00712	tagE; poly(glycerol-phosphate) alpha-glucosyltransferase [EC:2.4.1.52]		42_01394	K16785	ecfT; energy-coupling factor transport system permease protein		6_01370
18_01396				42_01395	K01552	ecfA; energy-coupling factor transport system ATP-binding protein [EC:7.-.-.-]		6_01371
18_01397	K07707	agrA, blpR, fsrA; two-component system, LytTR family, response regulator AgrA		42_01396				6_01372
18_01398	K00432	gpx, btuE, bsaA; glutathione peroxidase [EC:1.11.1.9]		42_01397	K16925	ykoE; energy-coupling factor transport system permease protein		6_01373	K03701	uvrA; excinuclease ABC subunit A
18_01399	K02469	gyrA; DNA gyrase subunit A [EC:5.6.2.2]		42_01398	K06967	trmK; tRNA (adenine22-N1)-methyltransferase [EC:2.1.1.217]		6_01374	K02770	fruA; fructose PTS system EIIBC or EIIC component [EC:2.7.1.202]
18_01400	K02470	gyrB; DNA gyrase subunit B [EC:5.6.2.2]		42_01399				6_01375
18_01401	K03629	recF; DNA replication and repair protein RecF		42_01400				6_01376	K00882	fruK; 1-phosphofructokinase [EC:2.7.1.56]
18_01402				42_01401	K01258	pepT; tripeptide aminopeptidase [EC:3.4.11.4]		6_01377
18_01403	K02338	dnaN; DNA polymerase III subunit beta [EC:2.7.7.7]		42_01402				6_01378	K03436	fruR2, fruR; DeoR family transcriptional regulator, fructose operon transcriptional repressor
18_01404	K02313	dnaA; chromosomal replication initiator protein		42_01403				6_01379	K09963	K09963; uncharacterized protein
18_01405	K01674	cah; carbonic anhydrase [EC:4.2.1.1]		42_01404				6_01380	K03979	obgE, cgtA, MTG2; GTPase [EC:3.6.5.-]
18_01407	K24180	mleP; malate permease and related proteins		42_01405	K02337	dnaE; DNA polymerase III subunit alpha [EC:2.7.7.7]		6_01381
18_01408				42_01406				6_01382
18_01409				42_01407				6_01383	K00784	rnz; ribonuclease Z [EC:3.1.26.11]
18_01410				42_01408	K00873	PK, pyk; pyruvate kinase [EC:2.7.1.40]		6_01384	K07124	K07124; uncharacterized protein
18_01411	K00020	HIBADH, mmsB; 3-hydroxyisobutyrate dehydrogenase [EC:1.1.1.31]		42_01409	K03320	amt, AMT, MEP; ammonium transporter, Amt family		6_01385
18_01412	K17869	nox2; NADH oxidase (H2O-forming) [EC:1.6.3.4]		42_01410	K06217	phoH, phoL; phosphate starvation-inducible protein PhoH and related proteins		6_01386
18_01413	K21562	flp; CRP/FNR family transcriptional regulator, anaerobic regulatory protein		42_01411	K07042	ybeY, yqfG; probable rRNA maturation factor		6_01387
18_01414	K02914	RP-L34, MRPL34, rpmH; large subunit ribosomal protein L34		42_01412	K00887	dgkA; undecaprenol kinase [EC:2.7.1.66]		6_01388
18_01415	K03536	rnpA; ribonuclease P protein component [EC:3.1.26.5]		42_01413	K03595	era, ERAL1; GTPase		6_01389
18_01416	K03217	yidC, spoIIIJ, OXA1, ccfA; YidC/Oxa1 family membrane protein insertase		42_01414	K03584	recO; DNA repair protein RecO (recombination protein O)		6_01390	K02911	RP-L32, MRPL32, rpmF; large subunit ribosomal protein L32
18_01417	K03100	lepB; signal peptidase I [EC:3.4.21.89]		42_01415	K01424	E3.5.1.1, ansA, ansB; L-asparaginase [EC:3.5.1.1]		6_01391
18_01418				42_01416	K01834	PGAM, gpmA; 2,3-bisphosphoglycerate-dependent phosphoglycerate mutase [EC:5.4.2.11]		6_01392
18_01419	K03284	corA; magnesium transporter		42_01417	K00928	lysC; aspartate kinase [EC:2.7.2.4]		6_01393
18_01420	K03816	xpt; xanthine phosphoribosyltransferase [EC:2.4.2.22]		42_01418	K00872	thrB; homoserine kinase [EC:2.7.1.39]		6_01394
18_01421				42_01419	K00003	hom; homoserine dehydrogenase [EC:1.1.1.3]		6_01395
18_01422				42_01420	K01733	thrC; threonine synthase [EC:4.2.3.1]		6_01396
18_01423				42_01421				6_01397
18_01425	K02509	hpaH; 2-oxo-hept-3-ene-1,7-dioate hydratase [EC:4.2.1.-]		42_01422	K00600	glyA, SHMT; glycine hydroxymethyltransferase [EC:2.1.2.1]		6_01398	K00850	pfkA, PFK; 6-phosphofructokinase 1 [EC:2.7.1.11]
18_01426				42_01423	K01934	MTHFS; 5-formyltetrahydrofolate cyclo-ligase [EC:6.3.3.2]		6_01399	K00873	PK, pyk; pyruvate kinase [EC:2.7.1.40]
18_01427				42_01424	K00574	cfa; cyclopropane-fatty-acyl-phospholipid synthase [EC:2.1.1.79]		6_01400
18_01429	K02005	ABC.CD.TX; HlyD family secretion protein		42_01425				6_01401	K00243	K00243; uncharacterized protein
18_01430	K02003	ABC.CD.A; putative ABC transport system ATP-binding protein		42_01426	K09936	TC.BAT2; bacterial/archaeal transporter family-2 protein		6_01402	K03711	fur, zur, furB; Fur family transcriptional regulator, ferric uptake regulator
18_01431	K02004	ABC.CD.P; putative ABC transport system permease protein		42_01427	K01807	rpiA; ribose 5-phosphate isomerase A [EC:5.3.1.6]		6_01403	K04763	xerD; integrase/recombinase XerD
18_01432				42_01428				6_01404	K02859	ribT; riboflavin biosynthesis RibT protein
18_01433				42_01429	K00852	rbsK, RBKS; ribokinase [EC:2.7.1.15]		6_01405	K05896	scpA; segregation and condensation protein A
18_01434				42_01430	K02529	lacI, galR; LacI family transcriptional regulator		6_01406	K06024	scpB; segregation and condensation protein B
18_01435				42_01431				6_01407
18_01436				42_01432	K16323	yxjA, nupG; purine nucleoside transport protein		6_01408	K06178	rluB; 23S rRNA pseudouridine2605 synthase [EC:5.4.99.22]
18_01437	K10947	padR; PadR family transcriptional regulator, regulatory protein PadR		42_01433				6_01409
18_01438	K01866	YARS, tyrS; tyrosyl-tRNA synthetase [EC:6.1.1.1]		42_01434				6_01410
18_01439	K03778	ldhA; D-lactate dehydrogenase [EC:1.1.1.28]		42_01436	K03281	clcA, clcB, CLC-E, CLC-F; chloride channel protein, CIC family		6_01411
18_01440	K03453	TC.BASS; bile acid:Na+ symporter, BASS family		42_01437	K06041	kdsD, kpsF; arabinose-5-phosphate isomerase [EC:5.3.1.13]		6_01412
18_01441				42_01438	K01627	kdsA; 2-dehydro-3-deoxyphosphooctonate aldolase (KDO 8-P synthase) [EC:2.5.1.55]		6_01413
18_01442	K01687	ilvD; dihydroxy-acid dehydratase [EC:4.2.1.9]		42_01439	K02076	zurR, zur; Fur family transcriptional regulator, zinc uptake regulator		6_01414	K03654	recQ; ATP-dependent DNA helicase RecQ [EC:5.6.2.4]
18_01443				42_01440	K02077	ABC.ZM.S; zinc/manganese transport system substrate-binding protein		6_01415
18_01444	K09013	sufC; Fe-S cluster assembly ATP-binding protein		42_01441	K02074	ABC.ZM.A; zinc/manganese transport system ATP-binding protein		6_01416	K00945	cmk; CMP/dCMP kinase [EC:2.7.4.25]
18_01445	K09015	sufD; Fe-S cluster assembly protein SufD		42_01442	K02075	ABC.ZM.P; zinc/manganese transport system permease protein		6_01417	K02945	RP-S1, rpsA; small subunit ribosomal protein S1
18_01446	K11717	sufS; cysteine desulfurase / selenocysteine lyase [EC:2.8.1.7 4.4.1.16]		42_01443	K00383	GSR, gor; glutathione reductase (NADPH) [EC:1.8.1.7]		6_01418
18_01447	K04488	iscU, nifU; nitrogen fixation protein NifU and related proteins		42_01444				6_01419	K03977	engA, der; GTPase
18_01448	K09014	sufB; Fe-S cluster assembly protein SufB		42_01445				6_01420	K03530	hupB; DNA-binding protein HU-beta
18_01449				42_01446				6_01421
18_01450	K01649	leuA, IMS; 2-isopropylmalate synthase [EC:2.3.3.13]		42_01447	K21053	ade; adenine deaminase [EC:3.5.4.2]		6_01422
18_01451	K00052	leuB, IMDH; 3-isopropylmalate dehydrogenase [EC:1.1.1.85]		42_01448				6_01423
18_01452				42_01449	K01669	phr, PHR1; deoxyribodipyrimidine photo-lyase [EC:4.1.99.3]		6_01424	K02003	ABC.CD.A; putative ABC transport system ATP-binding protein
18_01453	K01703	leuC, IPMI-L; 3-isopropylmalate/(R)-2-methylmalate dehydratase large subunit [EC:4.2.1.33 4.2.1.35]		42_01450	K02004	ABC.CD.P; putative ABC transport system permease protein		6_01425
18_01454	K01704	leuD, IPMI-S; 3-isopropylmalate/(R)-2-methylmalate dehydratase small subunit [EC:4.2.1.33 4.2.1.35]		42_01451				6_01426
18_01455	K08369	ydjE; MFS transporter, putative metabolite:H+ symporter		42_01452	K02003	ABC.CD.A; putative ABC transport system ATP-binding protein		6_01427
18_01456				42_01453				6_01428
18_01457	K10947	padR; PadR family transcriptional regulator, regulatory protein PadR		42_01454	K06994	K06994; putative drug exporter of the RND superfamily		6_01430	K21713	lpmo; lytic chitin monoxygenase [EC:1.14.99.53]
18_01458				42_01455				6_01431
18_01459				42_01456				6_01432
18_01460				42_01457				6_01433
18_01461	K07241	hoxN, nixA; nickel/cobalt transporter (NiCoT) family protein		42_01458	K00265	gltB; glutamate synthase (NADPH) large chain [EC:1.4.1.13]		6_01434	K00974	cca; tRNA nucleotidyltransferase (CCA-adding enzyme) [EC:2.7.7.72 3.1.3.- 3.1.4.-]
18_01462				42_01459	K00266	gltD; glutamate synthase (NADPH) small chain [EC:1.4.1.13]		6_01435
18_01463	K01911	menE; o-succinylbenzoate---CoA ligase [EC:6.2.1.26]		42_01460				6_01436	K15738	uup; ABC transport system ATP-binding/permease protein
18_01464	K03183	ubiE; demethylmenaquinone methyltransferase / 2-methoxy-6-polyprenyl-1,4-benzoquinol methylase [EC:2.1.1.163 2.1.1.201]		42_01461				6_01437
18_01465	K02077	ABC.ZM.S; zinc/manganese transport system substrate-binding protein		42_01462	K11752	ribD; diaminohydroxyphosphoribosylaminopyrimidine deaminase / 5-amino-6-(5-phosphoribosylamino)uracil reductase [EC:3.5.4.26 1.1.1.193]		6_01438	K00560	thyA, TYMS; thymidylate synthase [EC:2.1.1.45]
18_01466				42_01463	K00793	ribE, RIB5; riboflavin synthase [EC:2.5.1.9]		6_01439
18_01467	K07258	dacC, dacA, dacD; serine-type D-Ala-D-Ala carboxypeptidase (penicillin-binding protein 5/6) [EC:3.4.16.4]		42_01464	K14652	ribBA; 3,4-dihydroxy 2-butanone 4-phosphate synthase / GTP cyclohydrolase II [EC:4.1.99.12 3.5.4.25]		6_01440	K00287	DHFR, folA; dihydrofolate reductase [EC:1.5.1.3]
18_01468	K00036	G6PD, zwf; glucose-6-phosphate 1-dehydrogenase [EC:1.1.1.49 1.1.1.363]		42_01465				6_01441	K25232	fakB; fatty acid kinase fatty acid binding subunit
18_01470				42_01466	K00794	ribH, RIB4; 6,7-dimethyl-8-ribityllumazine synthase [EC:2.5.1.78]		6_01442
18_01471				42_01467				6_01443
18_01472				42_01468				6_01444
18_01473				42_01469				6_01445
18_01475	K03315	nhaC; Na+:H+ antiporter, NhaC family		42_01470				6_01446
18_01476				42_01471				6_01447	K03100	lepB; signal peptidase I [EC:3.4.21.89]
18_01477				42_01472	K01187	malZ; alpha-glucosidase [EC:3.2.1.20]		6_01448
18_01479	K03654	recQ; ATP-dependent DNA helicase RecQ [EC:5.6.2.4]		42_01473				6_01449	K14540	rbgA; ribosome biogenesis GTPase A
18_01480				42_01474	K02529	lacI, galR; LacI family transcriptional regulator		6_01450	K03470	rnhB; ribonuclease HII [EC:3.1.26.4]
18_01481	K16924	mtsT; energy-coupling factor transport system substrate-specific component		42_01478				6_01451	K04096	smf; DNA processing protein
18_01482	K01552	ecfA; energy-coupling factor transport system ATP-binding protein [EC:7.-.-.-]		42_01479				6_01452	K19267	qorB; NAD(P)H dehydrogenase (quinone) [EC:1.6.5.2]
18_01483	K16785	ecfT; energy-coupling factor transport system permease protein		42_01480				6_01453
18_01484	K01274	pepV; beta-Ala-Xaa dipeptidase [EC:3.4.13.-]		42_01481				6_01454
18_01485	K02990	RP-S6, MRPS6, rpsF; small subunit ribosomal protein S6		42_01482	K19081	braS, bceS; two-component system, OmpR family, sensor histidine kinase BraS/BceS [EC:2.7.13.3]		6_01455	K03168	topA; DNA topoisomerase I [EC:5.6.2.1]
18_01486	K03111	ssb; single-strand DNA-binding protein		42_01483	K19083	braD, bceA; bacitracin transport system ATP-binding protein		6_01456	K04094	trmFO, gid; methylenetetrahydrofolate--tRNA-(uracil-5-)-methyltransferase [EC:2.1.1.74]
18_01487	K02963	RP-S18, MRPS18, rpsR; small subunit ribosomal protein S18		42_01484	K19084	braE, bceB; bacitracin transport system permease protein		6_01457	K03733	xerC; integrase/recombinase XerC
18_01488	K22927	gdpP; cyclic-di-AMP phosphodiesterase [EC:3.1.4.59]		42_01485				6_01458	K01419	hslV, clpQ; ATP-dependent HslUV protease, peptidase subunit HslV [EC:3.4.25.2]
18_01489				42_01486	K00596	E4.1.1.64; 2,2-dialkylglycine decarboxylase (pyruvate) [EC:4.1.1.64]		6_01459
18_01490	K02939	RP-L9, MRPL9, rplI; large subunit ribosomal protein L9		42_01487				6_01460	K03667	hslU; ATP-dependent HslUV protease ATP-binding subunit HslU
18_01491	K02314	dnaB; replicative DNA helicase [EC:5.6.2.3]		42_01488	K00640	cysE; serine O-acetyltransferase [EC:2.3.1.30]		6_01461
18_01492				42_01489	K03817	rimL; ribosomal-protein-serine acetyltransferase [EC:2.3.1.-]		6_01462
18_01493	K03976	ybaK, ebsC; Cys-tRNA(Pro)/Cys-tRNA(Cys) deacylase [EC:3.1.1.-]		42_01490				6_01463	K01652	E2.2.1.6L, ilvB, ilvG, ilvI; acetolactate synthase I/II/III large subunit [EC:2.2.1.6]
18_01494				42_01491				6_01464	K01575	alsD, budA, aldC; acetolactate decarboxylase [EC:4.1.1.5]
18_01495	K01621	xfp, xpk; xylulose-5-phosphate/fructose-6-phosphate phosphoketolase [EC:4.1.2.9 4.1.2.22]		42_01492				6_01465	K00941	thiD; hydroxymethylpyrimidine/phosphomethylpyrimidine kinase [EC:2.7.1.49 2.7.4.7]
18_01496	K02013	ABC.FEV.A; iron complex transport system ATP-binding protein [EC:7.2.2.-]		42_01493	K12308	bgaB, lacA; beta-galactosidase [EC:3.2.1.23]		6_01466	K02068	STAR1, fetA; UDP-glucose/iron transport system ATP-binding protein
18_01497				42_01494				6_01467
18_01498	K01652	E2.2.1.6L, ilvB, ilvG, ilvI; acetolactate synthase I/II/III large subunit [EC:2.2.1.6]		42_01495				6_01468	K02069	STAR2, fetB; UDP-glucose/iron transport system permease protein
18_01499				42_01496	K01210	E3.2.1.58; glucan 1,3-beta-glucosidase [EC:3.2.1.58]		6_01469	K08591	plsY; acyl phosphate:glycerol-3-phosphate acyltransferase [EC:2.3.1.275]
18_01500	K00053	ilvC; ketol-acid reductoisomerase [EC:1.1.1.86]		42_01497	K01198	xynB; xylan 1,4-beta-xylosidase [EC:3.2.1.37]		6_01470
18_01501	K01754	E4.3.1.19, ilvA, tdcB; threonine dehydratase [EC:4.3.1.19]		42_01498	K26605	azlC, brnF; branched chain amino acid efflux pump		6_01471	K02622	parE; topoisomerase IV subunit B [EC:5.6.2.2]
18_01502				42_01499	K26606	azlD, brnE; branched chain amino acid efflux pump		6_01472
18_01503	K09022	ridA, tdcF, RIDA; 2-iminobutanoate/2-iminopropanoate deaminase [EC:3.5.99.10]		42_01500				6_01473
18_01504	K00052	leuB, IMDH; 3-isopropylmalate dehydrogenase [EC:1.1.1.85]		42_01501				6_01474
18_01505				42_01502				6_01475
18_01506	K11065	tpx; thioredoxin-dependent peroxiredoxin [EC:1.11.1.24]		42_01503	K02103	araR; GntR family transcriptional regulator, arabinose operon transcriptional repressor		6_01476	K00656	E2.3.1.54, pflD; formate C-acetyltransferase [EC:2.3.1.54]
18_01507	K00948	PRPS, prsA; ribose-phosphate pyrophosphokinase [EC:2.7.6.1]		42_01504	K01804	araA; L-arabinose isomerase [EC:5.3.1.4]		6_01477	K04069	pflA, pflC, pflE; pyruvate formate lyase activating enzyme [EC:1.97.1.4]
18_01508	K07668	vicR; two-component system, OmpR family, response regulator VicR		42_01505				6_01478
18_01509	K07652	vicK; two-component system, OmpR family, sensor histidine kinase VicK [EC:2.7.13.3]		42_01506	K00853	araB; L-ribulokinase [EC:2.7.1.16]		6_01479	K15986	ppaC; manganese-dependent inorganic pyrophosphatase [EC:3.6.1.1]
18_01510				42_01507	K03077	araD, ulaF, sgaE, sgbE; L-ribulose-5-phosphate 4-epimerase [EC:5.1.3.4]		6_01480
18_01512				42_01508				6_01481
18_01513	K04771	degP, htrA; serine protease Do [EC:3.4.21.107]		42_01509				6_01482	K16789	thiT; thiamine transporter
18_01514	K00783	rlmH; 23S rRNA (pseudouridine1915-N3)-methyltransferase [EC:2.1.1.177]		42_01510				6_01483
18_01515				42_01511				6_01484
18_01516				42_01512				6_01485
18_01517				42_01513				6_01486
18_01518				42_01514				6_01487	K16137	nemR; TetR/AcrR family transcriptional regulator, transcriptional repressor for nem operon
18_01519	K01775	alr; alanine racemase [EC:5.1.1.1]		42_01515				6_01488
18_01520	K00133	asd; aspartate-semialdehyde dehydrogenase [EC:1.2.1.11]		42_01517				6_01489
18_01521				42_01518				6_01490
18_01522	K18889	mdlA, smdA; ATP-binding cassette, subfamily B, multidrug efflux pump		42_01519				6_01491
18_01523	K18890	mdlB, smdB; ATP-binding cassette, subfamily B, multidrug efflux pump		42_01520	K05349	bglX; beta-glucosidase [EC:3.2.1.21]		6_01492	K11068	hlyIII; hemolysin III
18_01524	K10041	peb1C, glnQ; aspartate/glutamate/glutamine transport system ATP-binding protein [EC:7.4.2.1]		42_01522	K19784	chrR, NQR; chromate reductase, NAD(P)H dehydrogenase (quinone)		6_01493
18_01525	K10039	peb1A, glnH; aspartate/glutamate/glutamine transport system substrate-binding protein		42_01523				6_01494	K25232	fakB; fatty acid kinase fatty acid binding subunit
18_01526	K10040	peb1B, glnP, glnM; aspartate/glutamate/glutamine transport system permease protein		42_01524				6_01495
18_01527				42_01525				6_01496
18_01528	K10040	peb1B, glnP, glnM; aspartate/glutamate/glutamine transport system permease protein		42_01526				6_01497	K00762	pyrE; orotate phosphoribosyltransferase [EC:2.4.2.10]
18_01529				42_01527	K16209	lacS, galP, rafP; lactose/raffinose/galactose permease		6_01498	K01591	pyrF; orotidine-5'-phosphate decarboxylase [EC:4.1.1.23]
18_01530	K15580	oppA, mppA; oligopeptide transport system substrate-binding protein		42_01528	K02529	lacI, galR; LacI family transcriptional regulator		6_01499	K17828	pyrDI; dihydroorotate dehydrogenase (NAD+) catalytic subunit [EC:1.3.1.14]
18_01531	K15581	oppB; oligopeptide transport system permease protein		42_01529	K07407	E3.2.1.22B, galA, rafA; alpha-galactosidase [EC:3.2.1.22]		6_01500	K02823	pyrDII; dihydroorotate dehydrogenase electron transfer subunit
18_01532	K15582	oppC; oligopeptide transport system permease protein		42_01530	K00849	galK; galactokinase [EC:2.7.1.6]		6_01501	K01955	carB, CPA2; carbamoyl-phosphate synthase large subunit [EC:6.3.5.5]
18_01533	K15583	oppD; oligopeptide transport system ATP-binding protein		42_01531	K00965	galT, GALT; UDPglucose--hexose-1-phosphate uridylyltransferase [EC:2.7.7.12]		6_01502
18_01534	K10823	oppF; oligopeptide transport system ATP-binding protein		42_01532				6_01503	K01956	carA, CPA1; carbamoyl-phosphate synthase small subunit [EC:6.3.5.5]
18_01535	K07386	pepO; putative endopeptidase [EC:3.4.24.-]		42_01533				6_01504	K01465	URA4, pyrC; dihydroorotase [EC:3.5.2.3]
18_01536				42_01534				6_01505	K00609	pyrB, PYR2; aspartate carbamoyltransferase catalytic subunit [EC:2.1.3.2]
18_01539				42_01535				6_01506
18_01540				42_01536	K10947	padR; PadR family transcriptional regulator, regulatory protein PadR		6_01507	K02824	uraA, pyrP; uracil permease
18_01541	K00927	PGK, pgk; phosphoglycerate kinase [EC:2.7.2.3]		42_01537				6_01508	K02825	pyrR; pyrimidine operon attenuation protein / uracil phosphoribosyltransferase [EC:2.4.2.9]
18_01542				42_01538				6_01509	K06180	rluD; 23S rRNA pseudouridine1911/1915/1917 synthase [EC:5.4.99.23]
18_01543	K13953	adhP; alcohol dehydrogenase, propanol-preferring [EC:1.1.1.1]		42_01539	K16211	malY, malT; maltose/moltooligosaccharide transporter		6_01510	K03101	lspA; signal peptidase II [EC:3.4.23.36]
18_01544				42_01540	K00691	mapA; maltose phosphorylase [EC:2.4.1.8]		6_01511	K03101	lspA; signal peptidase II [EC:3.4.23.36]
18_01545				42_01541	K01838	pgmB; beta-phosphoglucomutase [EC:5.4.2.6]		6_01512	K01938	fhs; formate--tetrahydrofolate ligase [EC:6.3.4.3]
18_01546				42_01542	K02529	lacI, galR; LacI family transcriptional regulator		6_01513	K03704	cspA; cold shock protein
18_01547				42_01543	K01182	IMA, malL; oligo-1,6-glucosidase [EC:3.2.1.10]		6_01514
18_01549				42_01544	K16211	malY, malT; maltose/moltooligosaccharide transporter		6_01515	K03469	rnhA, RNASEH1; ribonuclease HI [EC:3.1.26.4]
18_01550				42_01545	K01187	malZ; alpha-glucosidase [EC:3.2.1.20]		6_01516	K06131	clsA_B; cardiolipin synthase A/B [EC:2.7.8.-]
18_01553	K06897	K06897; 7,8-dihydropterin-6-yl-methyl-4-(beta-D-ribofuranosyl)aminobenzene 5'-phosphate synthase [EC:2.5.1.105]		42_01546	K03488	licT, bglG; beta-glucoside operon transcriptional antiterminator		6_01517
18_01558				42_01547				6_01518	K06191	nrdH; glutaredoxin-like protein NrdH
18_01559				42_01548	K02757	bglF, bglP; beta-glucoside PTS system EIICBA component [EC:2.7.1.-]		6_01519	K00525	E1.17.4.1A, nrdA, nrdE; ribonucleoside-diphosphate reductase alpha chain [EC:1.17.4.1]
18_01560				42_01549	K01223	E3.2.1.86B, bglA; 6-phospho-beta-glucosidase [EC:3.2.1.86]		6_01520
18_01561				42_01550	K03817	rimL; ribosomal-protein-serine acetyltransferase [EC:2.3.1.-]		6_01521	K00526	E1.17.4.1B, nrdB, nrdF; ribonucleoside-diphosphate reductase beta chain [EC:1.17.4.1]
18_01563				42_01551	K08968	msrC; L-methionine (R)-S-oxide reductase [EC:1.8.4.14]		6_01522
18_01564				42_01552				6_01523	K25141	drrA; daunorubicin/doxorubicin transport system ATP-binding protein
18_01565				42_01553				6_01524
18_01566	K09384	K09384; uncharacterized protein		42_01554				6_01525	K25140	drrB; daunorubicin/doxorubicin transport system permease protein
18_01567				42_01555				6_01526
18_01568				42_01556	K01182	IMA, malL; oligo-1,6-glucosidase [EC:3.2.1.10]		6_01527	K07727	K07727; putative transcriptional regulator
18_01569				42_01557				6_01528	K03800	lplA, lplJ, lipL1; lipoate---protein ligase [EC:6.3.1.20]
18_01570				42_01558	K11936	pgaC, icaA; poly-beta-1,6-N-acetyl-D-glucosamine synthase [EC:2.4.1.-]		6_01529
18_01572				42_01559	K01737	queD, ptpS, PTS; 6-pyruvoyltetrahydropterin/6-carboxytetrahydropterin synthase [EC:4.2.3.12 4.1.2.50]		6_01533	K01990	ABC-2.A; ABC-2 type transport system ATP-binding protein
18_01573				42_01560				6_01534
18_01574				42_01561				6_01537
18_01575				42_01562				6_01539	K00001	E1.1.1.1, adh; alcohol dehydrogenase [EC:1.1.1.1]
18_01576				42_01563	K08369	ydjE; MFS transporter, putative metabolite:H symporter		6_01540
18_01577				42_01564	K00004	BDH, butB; (R,R)-butanediol dehydrogenase / meso-butanediol dehydrogenase / diacetyl reductase [EC:1.1.1.4 1.1.1.- 1.1.1.303]		6_01542
18_01579				42_01565				6_01543
18_01580				42_01566				6_01544
18_01581				42_01567				6_01545	K07444	ypsC; putative N6-adenine-specific DNA methylase [EC:2.1.1.-]
18_01582				42_01568				6_01546
18_01583	K01271	pepQ; Xaa-Pro dipeptidase [EC:3.4.13.9]		42_01569				6_01547
18_01584				42_01570				6_01548
18_01585				42_01571				6_01549	K03700	recU; recombination protein U
18_01588				42_01572	K05520	pfpI; protease I [EC:3.5.1.124]		6_01550
18_01589				42_01573	K07006	K07006; uncharacterized protein		6_01551	K05366	mrcA; penicillin-binding protein 1A [EC:2.4.1.129 3.4.16.4]
18_01590				42_01574	K00841	patA; aminotransferase [EC:2.6.1.-]		6_01552	K10773	NTHL1, nth; endonuclease III [EC:3.2.2.- 4.2.99.18]
18_01591				42_01575	K00065	kduD; 2-dehydro-3-deoxy-D-gluconate 5-dehydrogenase [EC:1.1.1.127]		6_01553	K02086	dnaD; DNA replication protein
18_01592				42_01576				6_01554	K01893	NARS, asnS; asparaginyl-tRNA synthetase [EC:6.1.1.22]
18_01593	K03088	rpoE; RNA polymerase sigma-70 factor, ECF subfamily		42_01577	K03299	TC.GNTP; gluconate:H symporter, GntP family		6_01555
18_01594				42_01578	K00033	PGD, gnd, gntZ; 6-phosphogluconate dehydrogenase [EC:1.1.1.44 1.1.1.343]		6_01556	K03722	dinG; ATP-dependent DNA helicase DinG [EC:5.6.2.3]
18_01595				42_01579	K01297	ldcA; muramoyltetrapeptide carboxypeptidase [EC:3.4.17.13]		6_01557
18_01596				42_01580				6_01558
18_01598				42_01581	K01223	E3.2.1.86B, bglA; 6-phospho-beta-glucosidase [EC:3.2.1.86]		6_01559
18_01599				42_01582	K02760	celA, chbB; cellobiose PTS system EIIB component [EC:2.7.1.196 2.7.1.205]		6_01560	K16898	addA; ATP-dependent helicase/nuclease subunit A [EC:5.6.2.4 3.1.-.-]
18_01600	K03657	uvrD, pcrA; ATP-dependent DNA helicase UvrD/PcrA [EC:5.6.2.4]		42_01583	K03491	licR; probable licABCH operon transcriptional regulator		6_01561
18_01601	K00867	coaA; type I pantothenate kinase [EC:2.7.1.33]		42_01584	K02759	celC, chbA; cellobiose PTS system EIIA component [EC:2.7.1.196 2.7.1.205]		6_01562	K16899	addB; ATP-dependent helicase/nuclease subunit B [EC:5.6.2.4 3.1.-.-]
18_01602				42_01585				6_01563
18_01603				42_01586	K02761	celB, chbC; cellobiose PTS system EIIC component		6_01564	K00869	MVK, mvaK1; mevalonate kinase [EC:2.7.1.36]
18_01604	K03704	cspA; cold shock protein		42_01587				6_01565
18_01605	K01834	PGAM, gpmA; 2,3-bisphosphoglycerate-dependent phosphoglycerate mutase [EC:5.4.2.11]		42_01588				6_01566	K01597	MVD, mvaD; diphosphomevalonate decarboxylase [EC:4.1.1.33]
18_01606	K02824	uraA, pyrP; uracil permease		42_01589				6_01567	K00938	E2.7.4.2, mvaK2; phosphomevalonate kinase [EC:2.7.4.2]
18_01607	K02108	ATPF0A, atpB; F-type H+-transporting ATPase subunit a		42_01590	K00059	fabG, OAR1; 3-oxoacyl-[acyl-carrier protein] reductase [EC:1.1.1.100]		6_01568	K01823	idi, IDI; isopentenyl-diphosphate Delta-isomerase [EC:5.3.3.2]
18_01608	K02110	ATPF0C, atpE; F-type H+-transporting ATPase subunit c		42_01591				6_01569
18_01609	K02109	ATPF0B, atpF; F-type H+-transporting ATPase subunit b		42_01592	K00878	thiM; hydroxyethylthiazole kinase [EC:2.7.1.50]		6_01570	K07483	K07483; transposase
18_01610	K02113	ATPF1D, atpH; F-type H+-transporting ATPase subunit delta		42_01593	K02760	celA, chbB; cellobiose PTS system EIIB component [EC:2.7.1.196 2.7.1.205]		6_01571	K07497	K07497; putative transposase
18_01611	K02111	ATPF1A, atpA; F-type H+/Na+-transporting ATPase subunit alpha [EC:7.1.2.2 7.2.2.1]		42_01594	K02761	celB, chbC; cellobiose PTS system EIIC component		6_01572
18_01612	K02115	ATPF1G, atpG; F-type H+-transporting ATPase subunit gamma		42_01596				6_01573
18_01613	K02112	ATPF1B, atpD; F-type H+/Na+-transporting ATPase subunit beta [EC:7.1.2.2 7.2.2.1]		42_01597	K02759	celC, chbA; cellobiose PTS system EIIA component [EC:2.7.1.196 2.7.1.205]		6_01574
18_01614	K02114	ATPF1E, atpC; F-type H+-transporting ATPase subunit epsilon		42_01598	K01223	E3.2.1.86B, bglA; 6-phospho-beta-glucosidase [EC:3.2.1.86]		6_01575
18_01615				42_01599	K06988	fno; 8-hydroxy-5-deazaflavin:NADPH oxidoreductase [EC:1.5.1.40]		6_01576	K21064	ycsE, yitU, ywtE; 5-amino-6-(5-phospho-D-ribitylamino)uracil phosphatase [EC:3.1.3.104]
18_01616				42_01600				6_01577	K01821	praC, xylH; 4-oxalocrotonate tautomerase [EC:5.3.2.6]
18_01618	K00286	proC; pyrroline-5-carboxylate reductase [EC:1.5.1.2]		42_01601	K23775	ohrR; MarR family transcriptional regulator, organic hydroperoxide resistance regulator		6_01578	K08659	pepDA, pepDB; dipeptidase [EC:3.4.-.-]
18_01619				42_01602				6_01579
18_01621	K03575	mutY; A/G-specific adenine glycosylase [EC:3.2.2.31]		42_01603	K00383	GSR, gor; glutathione reductase (NADPH) [EC:1.8.1.7]		6_01580	K04564	SOD2; superoxide dismutase, Fe-Mn family [EC:1.15.1.1]
18_01622				42_01604				6_01581	K00891	aroK, aroL; shikimate kinase [EC:2.7.1.71]
18_01625	K03665	hflX; GTPase		42_01605	K08987	K08987; putative membrane protein		6_01582	K01735	aroB; 3-dehydroquinate synthase [EC:4.2.3.4]
18_01626	K01867	WARS, trpS; tryptophanyl-tRNA synthetase [EC:6.1.1.2]		42_01606				6_01583
18_01627	K03294	TC.APA; basic amino acid/polyamine antiporter, APA family		42_01607	K19973	mntA; manganese transport system ATP-binding protein [EC:7.2.2.5]		6_01584	K03856	AROA2, aroA; 3-deoxy-7-phosphoheptulonate synthase [EC:2.5.1.54]
18_01628	K15580	oppA, mppA; oligopeptide transport system substrate-binding protein		42_01608	K19976	mntB; manganese transport system permease protein		6_01585
18_01629				42_01609	K19975	mntC; manganese transport system substrate-binding protein		6_01586
18_01630				42_01610	K01575	alsD, budA, aldC; acetolactate decarboxylase [EC:4.1.1.5]		6_01587
18_01631	K01005	tagT_U_V; polyisoprenyl-teichoic acid--peptidoglycan teichoic acid transferase [EC:2.7.8.-]		42_01612				6_01588	K03785	aroD; 3-dehydroquinate dehydratase I [EC:4.2.1.10]
18_01633	K11733	lysP; lysine-specific permease		42_01613				6_01589	K01258	pepT; tripeptide aminopeptidase [EC:3.4.11.4]
18_01634				42_01614				6_01590
18_01636	K07478	ycaJ; putative ATPase		42_01616				6_01591	K06967	trmK; tRNA (adenine22-N1)-methyltransferase [EC:2.1.1.217]
18_01637				42_01617	K01005	tagT_U_V; polyisoprenyl-teichoic acid--peptidoglycan teichoic acid transferase [EC:2.7.8.-]		6_01592
18_01638				42_01618				6_01593	K03086	rpoD; RNA polymerase primary sigma factor
18_01639	K08152	lmrP; MFS transporter, DHA1 family, multidrug resistance protein B		42_01619				6_01595	K02316	dnaG; DNA primase [EC:2.7.7.101]
18_01640				42_01620	K18926	lmrB; MFS transporter, DHA2 family, lincomycin resistance protein		6_01596
18_01641				42_01622				6_01597	K01879	glyS; glycyl-tRNA synthetase beta chain [EC:6.1.1.14]
18_01642	K02986	RP-S4, rpsD; small subunit ribosomal protein S4		42_01623				6_01598	K01878	glyQ; glycyl-tRNA synthetase alpha chain [EC:6.1.1.14]
18_01643	K06286	ezrA; septation ring formation regulator		42_01624				6_01599	K03584	recO; DNA repair protein RecO (recombination protein O)
18_01644	K03294	TC.APA; basic amino acid/polyamine antiporter, APA family		42_01625				6_01600	K03595	era, ERAL1; GTPase
18_01645	K00942	gmk, GUK1; guanylate kinase [EC:2.7.4.8]		42_01626				6_01601	K00887	dgkA; undecaprenol kinase [EC:2.7.1.66]
18_01646	K00841	patA; aminotransferase [EC:2.6.1.-]		42_01627				6_01602	K07042	ybeY, yqfG; probable rRNA maturation factor
18_01647	K03778	ldhA; D-lactate dehydrogenase [EC:1.1.1.28]		42_01628				6_01603
18_01648				42_01629	K00018	hprA; glycerate dehydrogenase [EC:1.1.1.29]		6_01604	K06217	phoH, phoL; phosphate starvation-inducible protein PhoH and related proteins
18_01649	K07035	K07035; uncharacterized protein		42_01630				6_01605	K09117	K09117; uncharacterized protein
18_01660				42_01632				6_01606	K02970	RP-S21, MRPS21, rpsU; small subunit ribosomal protein S21
18_01661	K03043	rpoB; DNA-directed RNA polymerase subunit beta [EC:2.7.7.6]		42_01633				6_01607	K09773	ppsR; [pyruvate, water dikinase]-phosphate phosphotransferase / [pyruvate, water dikinase] kinase [EC:2.7.4.28 2.7.11.33]
18_01662	K03046	rpoC; DNA-directed RNA polymerase subunit beta' [EC:2.7.7.6]		42_01634				6_01608
18_01663	K11145	mrnC; mini-ribonuclease III [EC:3.1.26.-]		42_01635				6_01609
18_01664	K03218	rlmB; 23S rRNA (guanosine2251-2'-O)-methyltransferase [EC:2.1.1.185]		42_01636	K11936	pgaC, icaA; poly-beta-1,6-N-acetyl-D-glucosamine synthase [EC:2.4.1.-]		6_01610
18_01665				42_01638	K21478	icaB; poly-beta-1,6-N-acetyl-D-glucosamine N-deacetylase [EC:3.5.1.-]		6_01611	K01151	nfo; deoxyribonuclease IV [EC:3.1.21.2]
18_01666				42_01639				6_01612
18_01667				42_01640				6_01613
18_01668				42_01641				6_01614	K07304	msrA; peptide-methionine (S)-S-oxide reductase [EC:1.8.4.11]
18_01669				42_01642	K05995	pepE; dipeptidase E [EC:3.4.13.21]		6_01615	K07305	msrB; peptide-methionine (R)-S-oxide reductase [EC:1.8.4.12]
18_01670	K03367	dltA; D-alanine--poly(phosphoribitol) ligase subunit 1 [EC:6.1.1.13]		42_01643	K03502	umuC; DNA polymerase V		6_01616	K01876	DARS2, aspS; aspartyl-tRNA synthetase [EC:6.1.1.12]
18_01671	K03739	dltB; membrane protein involved in D-alanine export		42_01644				6_01617	K01892	HARS, hisS; histidyl-tRNA synthetase [EC:6.1.1.21]
18_01672				42_01646	K00158	spxB, poxL; pyruvate oxidase [EC:1.2.3.3]		6_01618
18_01673	K14188	dltC; D-alanine--poly(phosphoribitol) ligase subunit 2 [EC:6.1.1.13]		42_01647				6_01619	K01448	amiABC; N-acetylmuramoyl-L-alanine amidase [EC:3.5.1.28]
18_01674	K03740	dltD; D-alanine transfer protein		42_01648	K13993	HSP20; HSP20 family protein		6_01620
18_01675	K00997	acpS; holo-[acyl-carrier protein] synthase [EC:2.7.8.7]		42_01649				6_01621	K06131	clsA_B; cardiolipin synthase A/B [EC:2.7.8.-]
18_01676	K01775	alr; alanine racemase [EC:5.1.1.1]		42_01650				6_01622
18_01677	K07171	mazF, ndoA, chpA; mRNA interferase MazF [EC:3.1.-.-]		42_01651	K20895	ylmB; formylaminopyrimidine deformylase [EC:3.5.1.-]		6_01623	K02030	ABC.PA.S; polar amino acid transport system substrate-binding protein
18_01678	K14983	ciaR; two-component system, OmpR family, response regulator CiaR		42_01652				6_01624	K02028	ABC.PA.A; polar amino acid transport system ATP-binding protein [EC:7.4.2.1]
18_01679	K14982	ciaH; two-component system, OmpR family, sensor histidine kinase CiaH [EC:2.7.13.3]		42_01653				6_01625	K02029	ABC.PA.P; polar amino acid transport system permease protein
18_01680				42_01654				6_01626	K03609	minD; septum site-determining protein MinD
18_01681				42_01657	K03111	ssb; single-strand DNA-binding protein		6_01627	K03610	minC; septum site-determining protein MinC
18_01682				42_01659				6_01628	K03571	mreD; rod shape-determining protein MreD
18_01683	K00651	metA; homoserine O-succinyltransferase/O-acetyltransferase [EC:2.3.1.46 2.3.1.31]		42_01660	K15051	endA; DNA-entry nuclease		6_01629	K03570	mreC; rod shape-determining protein MreC
18_01684	K01739	metB; cystathionine gamma-synthase [EC:2.5.1.48]		42_01663				6_01630	K03569	mreB; rod shape-determining protein MreB and related proteins
18_01685	K01760	metC; cysteine-S-conjugate beta-lyase [EC:4.4.1.13]		42_01664	K02160	accB, bccP; acetyl-CoA carboxylase biotin carboxyl carrier protein		6_01631
18_01686	K00549	metE; 5-methyltetrahydropteroyltriglutamate--homocysteine methyltransferase [EC:2.1.1.14]		42_01665				6_01632	K03630	radC; DNA repair protein RadC
18_01687	K07173	luxS; S-ribosylhomocysteine lyase [EC:4.4.1.21]		42_01666	K01961	accC; acetyl-CoA carboxylase, biotin carboxylase subunit [EC:6.4.1.2 6.3.4.14]		6_01633
18_01688	K00549	metE; 5-methyltetrahydropteroyltriglutamate--homocysteine methyltransferase [EC:2.1.1.14]		42_01667				6_01634
18_01690	K01740	metY; O-acetylhomoserine (thiol)-lyase [EC:2.5.1.49]		42_01668				6_01635	K11754	folC; dihydrofolate synthase / folylpolyglutamate synthase [EC:6.3.2.12 6.3.2.17]
18_01691	K15580	oppA, mppA; oligopeptide transport system substrate-binding protein		42_01669	K07160	pxpA; 5-oxoprolinase (ATP-hydrolysing) subunit A [EC:3.5.2.9]		6_01636	K01873	VARS, valS; valyl-tRNA synthetase [EC:6.1.1.9]
18_01692	K07010	K07010; putative glutamine amidotransferase		42_01670				6_01637
18_01693	K00297	metF, MTHFR; methylenetetrahydrofolate reductase (NADH) [EC:1.5.1.54]		42_01671				6_01638
18_01694	K00549	metE; 5-methyltetrahydropteroyltriglutamate--homocysteine methyltransferase [EC:2.1.1.14]		42_01672	K06350	kipA; antagonist of KipI		6_01639	K01926	rex; redox-sensing transcriptional repressor
18_01695				42_01673	K22457	E2.6.1.14; asparagine---oxo-acid transaminase [EC:2.6.1.14]		6_01640
18_01696	K07035	K07035; uncharacterized protein		42_01674	K00015	gyaR, GOR1; glyoxylate reductase [EC:1.1.1.26]		6_01641	K03151	thiI; tRNA uracil 4-sulfurtransferase [EC:2.8.1.4]
18_01697				42_01675				6_01642
18_01699	K07009	gatD; lipid II isoglutaminyl synthase (glutamine-hydrolysing) [EC:6.3.5.13]		42_01676				6_01643
18_01700	K23393	murT; lipid II isoglutaminyl synthase (glutamine-hydrolysing) [EC:6.3.5.13]		42_01677				6_01644
18_01701	K01519	rdgB, ITPA; XTP/dITP diphosphohydrolase [EC:3.6.1.66]		42_01678				6_01645
18_01702	K21471	cwlO; peptidoglycan DL-endopeptidase CwlO [EC:3.4.-.-]		42_01679	K16211	malY, malT; maltose/moltooligosaccharide transporter		6_01646	K06286	ezrA; septation ring formation regulator
18_01703	K00857	tdk, TK; thymidine kinase [EC:2.7.1.21]		42_01680	K00691	mapA; maltose phosphorylase [EC:2.4.1.8]		6_01647	K02986	RP-S4, rpsD; small subunit ribosomal protein S4
18_01704	K02835	prfA, MTRF1, MRF1; peptide chain release factor 1		42_01681	K01785	galM, GALM; aldose 1-epimerase [EC:5.1.3.3]		6_01648
18_01705	K02493	hemK, prmC, HEMK; release factor glutamine methyltransferase [EC:2.1.1.297]		42_01682	K01838	pgmB; beta-phosphoglucomutase [EC:5.4.2.6]		6_01649
18_01706	K07566	tsaC, rimN, SUA5, YRDC; L-threonylcarbamoyladenylate synthase [EC:2.7.7.87]		42_01684				6_01650
18_01707	K01299	E3.4.17.19; carboxypeptidase Taq [EC:3.4.17.19]		42_01685				6_01651	K01919	gshA; glutamate--cysteine ligase [EC:6.3.2.2]
18_01708	K02784	ptsH; phosphocarrier protein HPr		42_01686				6_01652	K07478	ycaJ; putative ATPase
18_01709				42_01688	K03549	kup; KUP system potassium uptake protein		6_01653
18_01710	K08483	ptsI; phosphoenolpyruvate-protein phosphotransferase (PTS system enzyme I) [EC:2.7.3.9]		42_01690				6_01654
18_01711	K14742	tsaB; tRNA threonylcarbamoyladenosine biosynthesis protein TsaB		42_01691				6_01655
18_01712	K03789	rimI; [ribosomal protein S18]-alanine N-acetyltransferase [EC:2.3.1.266]		42_01692				6_01656
18_01713	K03789	rimI; [ribosomal protein S18]-alanine N-acetyltransferase [EC:2.3.1.266]		42_01693				6_01657
18_01714	K25706	tsaD; tRNA N6-adenosine threonylcarbamoyltransferase [EC:2.3.1.234]		42_01694	K03469	rnhA, RNASEH1; ribonuclease HI [EC:3.1.26.4]		6_01658
18_01715				42_01695	K05845/K05846			6_01659
18_01716				42_01696	K05847	opuA; osmoprotectant transport system ATP-binding protein [EC:7.6.2.9]		6_01660	K07078	K07078; uncharacterized protein
18_01717				42_01697	K00383	GSR, gor; glutathione reductase (NADPH) [EC:1.8.1.7]		6_01661	K07497	K07497; putative transposase
18_01718				42_01698				6_01662	K07483	K07483; transposase
18_01719				42_01700				6_01664
18_01720	K19286	nfrA2; FMN reductase [NAD(P)H] [EC:1.5.1.39]		42_01702				6_01665	K16923	qrtT; energy-coupling factor transport system substrate-specific component
18_01721	K01809	manA, MPI; mannose-6-phosphate isomerase [EC:5.3.1.8]		42_01705				6_01666	K08968	msrC; L-methionine (R)-S-oxide reductase [EC:1.8.4.14]
18_01722	K02794	manX; mannose PTS system EIIAB component [EC:2.7.1.191]		42_01706				6_01667
18_01723	K02795	manY; mannose PTS system EIIC component		42_01708				6_01668	K03523	bioY; biotin transport system substrate-specific component
18_01724	K02796	manZ; mannose PTS system EIID component		42_01709				6_01669	K03524	birA; BirA family transcriptional regulator, biotin operon repressor / biotin---[acetyl-CoA-carboxylase] ligase [EC:6.3.4.15]
18_01725				42_01710				6_01670	K00208	fabI; enoyl-[acyl-carrier protein] reductase I [EC:1.3.1.9 1.3.1.10]
18_01726				42_01711	K07316	mod; adenine-specific DNA-methyltransferase [EC:2.1.1.72]		6_01671	K01962	accA; acetyl-CoA carboxylase carboxyl transferase subunit alpha [EC:6.4.1.2 2.1.3.15]
18_01727	K04078	groES, HSPE1; chaperonin GroES		42_01712				6_01672	K01963	accD; acetyl-CoA carboxylase carboxyl transferase subunit beta [EC:6.4.1.2 2.1.3.15]
18_01728	K04077	groEL, HSPD1; chaperonin GroEL [EC:5.6.1.7]		42_01713				6_01673
18_01729				42_01714	K07316	mod; adenine-specific DNA-methyltransferase [EC:2.1.1.72]		6_01675	K01961	accC; acetyl-CoA carboxylase, biotin carboxylase subunit [EC:6.4.1.2 6.3.4.14]
18_01730	K01372	BLMH, pepC; bleomycin hydrolase [EC:3.4.22.40]		42_01715	K01156	res; type III restriction enzyme [EC:3.1.21.5]		6_01676
18_01731				42_01716				6_01677	K02372	fabZ; 3-hydroxyacyl-[acyl-carrier-protein] dehydratase [EC:4.2.1.59]
18_01732				42_01717				6_01678	K02160	accB, bccP; acetyl-CoA carboxylase biotin carboxyl carrier protein
18_01733	K02548	menA; 1,4-dihydroxy-2-naphthoate polyprenyltransferase [EC:2.5.1.74]		42_01718	K03502	umuC; DNA polymerase V		6_01679	K09458	fabF, OXSM, CEM1; 3-oxoacyl-[acyl-carrier-protein] synthase II [EC:2.3.1.179]
18_01734	K03778	ldhA; D-lactate dehydrogenase [EC:1.1.1.28]		42_01719				6_01680	K00059	fabG, OAR1; 3-oxoacyl-[acyl-carrier protein] reductase [EC:1.1.1.100]
18_01735	K07035	K07035; uncharacterized protein		42_01727				6_01681	K00645	fabD, MCAT, MCT1; [acyl-carrier-protein] S-malonyltransferase [EC:2.3.1.39]
18_01736				42_01734				6_01682	K02078	acpP; acyl carrier protein
18_01737	K07729	K07729; putative transcriptional regulator		42_01735				6_01683	K00648	fabH; 3-oxoacyl-[acyl-carrier-protein] synthase III [EC:2.3.1.180]
18_01738	K00689	E2.4.1.5; dextransucrase [EC:2.4.1.5]		42_01738	K03697	clpE; ATP-dependent Clp protease ATP-binding subunit ClpE		6_01684	K02372	fabZ; 3-hydroxyacyl-[acyl-carrier-protein] dehydratase [EC:4.2.1.59]
18_01739				42_01739				6_01685
18_01740				42_01740				6_01686
18_01741				42_01743	K03496	parA, soj; chromosome partitioning protein		6_01687
18_01742				42_01745				6_01688
18_01743				42_01746				6_01689
18_01745				42_01748				6_01690	K06895	lysE, argO; L-lysine exporter family protein LysE/ArgO
18_01746				42_01749				6_01692
18_01747	K00689	E2.4.1.5; dextransucrase [EC:2.4.1.5]		42_01752				6_01694
18_01748				42_01753				6_01695
18_01749	K07078	K07078; uncharacterized protein		42_01756				6_01696
18_01750	K07118	K07118; uncharacterized protein		42_01757				6_01697
18_01751				42_01758				6_01698
18_01752	K08996	yagU; putative membrane protein		42_01759				6_01700
18_01753				42_01762				6_01701
18_01754	K07015	yqeG; putative phosphatase [EC:3.1.3.-]		42_01765				6_01702
18_01755				42_01766				6_01703
18_01756	K06948	yqeH; 30S ribosome assembly GTPase		42_01769				6_01704
18_01757	K07574	yhbY; RNA-binding protein		42_01770				6_01705
18_01758	K00969	nadD; nicotinate-nucleotide adenylyltransferase [EC:2.7.7.18]		42_01771				6_01706
18_01759				42_01772				6_01707
18_01760	K09710	ybeB; ribosome-associated protein		42_01774				6_01708
18_01761				42_01775				6_01709
18_01762				42_01776				6_01710
18_01763	K07040	yceD, ylbN; DUF177 domain-containing protein		42_01780				6_01711
18_01764				42_01784				6_01712
18_01765				42_01785				6_01713
18_01766	K01512	acyP; acylphosphatase [EC:3.6.1.7]		42_01789	K07467	nicK; putative DNA relaxase		6_01715
18_01767	K03217	yidC, spoIIIJ, OXA1, ccfA; YidC/Oxa1 family membrane protein insertase		42_01791	K01421	yhgE; putative membrane protein		6_01716
18_01768	K03437	spoU; RNA methyltransferase, TrmH family		42_01792				6_01717
18_01769	K03075	secG; preprotein translocase subunit SecG		42_01796	K07482	K07482; transposase, IS30 family		6_01718
18_01770	K12573	rnr, vacB; ribonuclease R [EC:3.1.13.1]		42_01797				6_01719
18_01771	K03664	smpB; SsrA-binding protein		42_01798				6_01720
18_01772				42_01799				6_01722
18_01773	K18682	rny; ribonucrease Y [EC:3.1.-.-]		42_01801				6_01723
18_01774				42_01802				6_01724
18_01775	K03471	rnhC; ribonuclease HIII [EC:3.1.26.4]		42_01803				6_01725	K06909	xtmB; phage terminase large subunit
18_01777	K09888	zapA; cell division protein ZapA		42_01805				6_01726
18_01778				42_01806				6_01727
18_01779				42_01807				6_01729
18_01780	K07456	mutS2; DNA mismatch repair protein MutS2		42_01808				6_01733
18_01781				42_01809				6_01734
18_01787	K00942	gmk, GUK1; guanylate kinase [EC:2.7.4.8]		42_01810				6_01736
18_01788	K03060	rpoZ; DNA-directed RNA polymerase subunit omega [EC:2.7.7.6]		42_01811				6_01738
18_01789	K03768	PPIB, ppiB; peptidyl-prolyl cis-trans isomerase B (cyclophilin B) [EC:5.2.1.8]		42_01812	K11624	ydfI; two-component system, NarL family, response regulator YdfI		6_01739
18_01790	K07570	GSP13; general stress protein 13		42_01813	K11623	ydfH; two-component system, NarL family, sensor histidine kinase YdfH [EC:2.7.13.3]		6_01740
18_01791				42_01814				6_01747
18_01796	K16509	spxA; regulatory protein spx		42_01815	K11625	ydfJ; membrane protein YdfJ		6_01750
18_01797				42_01816				6_01751	K02315	dnaC; DNA replication protein DnaC
18_01798	K16511	mecA1_2; adapter protein MecA 1/2		42_01817				6_01752
18_01799				42_01818				6_01753
18_01800				42_01819				6_01754
18_01801	K01126	E3.1.4.46, glpQ, ugpQ; glycerophosphoryl diester phosphodiesterase [EC:3.1.4.46]		42_01820				6_01757
18_01802	K00791	miaA, TRIT1; tRNA dimethylallyltransferase [EC:2.5.1.75]		42_01821				6_01761
18_01803				42_01822	K03366	butA, budC; meso-butanediol dehydrogenase / (S,S)-butanediol dehydrogenase / diacetyl reductase [EC:1.1.1.- 1.1.1.76 1.1.1.304]		6_01762
18_01804	K00789	metK, MAT; S-adenosylmethionine synthetase [EC:2.5.1.6]		42_01823	K02083	allC; allantoate deiminase [EC:3.5.3.9]		6_01764
18_01805				42_01824				6_01765
18_01806				42_01825	K03149	thiG; thiazole synthase [EC:2.8.1.10]		6_01766
18_01807	K01595	ppc; phosphoenolpyruvate carboxylase [EC:4.1.1.31]		42_01826	K03148	thiF; sulfur carrier protein ThiS adenylyltransferase [EC:2.7.7.73]		6_01769
18_01809				42_01827	K03154	thiS; sulfur carrier protein		6_01770
18_01810				42_01828	K00788	thiE; thiamine-phosphate pyrophosphorylase [EC:2.5.1.3]		6_01771
18_01811	K12574	rnj; ribonuclease J [EC:3.1.-.-]		42_01829	K03785	aroD; 3-dehydroquinate dehydratase I [EC:4.2.1.10]		6_01773
18_01812				42_01830				6_01774
18_01813				42_01831	K00891	aroK, aroL; shikimate kinase [EC:2.7.1.71]		6_01775	K03581	recD; exodeoxyribonuclease V alpha subunit [EC:3.1.11.5]
18_01814				42_01832	K04517	tyrA2; prephenate dehydrogenase [EC:1.3.1.12]		6_01776
18_01815	K02356	efp; elongation factor P		42_01833	K00800	aroA; 3-phosphoshikimate 1-carboxyvinyltransferase [EC:2.5.1.19]		6_01777
18_01816				42_01834	K01736	aroC; chorismate synthase [EC:4.2.3.5]		6_01778
18_01817	K03625	nusB; transcription antitermination protein NusB		42_01835	K01735	aroB; 3-dehydroquinate synthase [EC:4.2.3.4]		6_01779	K17869	nox2; NADH oxidase (H2O-forming) [EC:1.6.3.4]
18_01818	K03424	tatD; TatD DNase family protein [EC:3.1.21.-]		42_01836	K03856	AROA2, aroA; 3-deoxy-7-phosphoheptulonate synthase [EC:2.5.1.54]		6_01780
18_01819	K05985	rnmV; ribonuclease M5 [EC:3.1.26.8]		42_01837				6_01781	K00756	pdp; pyrimidine-nucleoside phosphorylase [EC:2.4.2.2]
18_01820	K02528	ksgA; 16S rRNA (adenine1518-N6/adenine1519-N6)-dimethyltransferase [EC:2.1.1.182]		42_01838				6_01782	K05346	deoR; deoxyribonucleoside regulator
18_01821				42_01839	K00615	E2.2.1.1, tktA, tktB; transketolase [EC:2.2.1.1]		6_01783	K06901	pbuG, azgA, ghxP, ghxQ, adeQ; adenine/guanine/hypoxanthine permease
18_01822				42_01840	K01658	trpG; anthranilate synthase component II [EC:4.1.3.27]		6_01784
18_01823	K02074	ABC.ZM.A; zinc/manganese transport system ATP-binding protein		42_01841				6_01785
18_01824	K02075	ABC.ZM.P; zinc/manganese transport system permease protein		42_01842	K01657	trpE; anthranilate synthase component I [EC:4.1.3.27]		6_01786
18_01825	K09685	purR; HTH-type transcriptional regulator, purine operon repressor		42_01843				6_01787
18_01826	K04042	glmU; bifunctional UDP-N-acetylglucosamine pyrophosphorylase / glucosamine-1-phosphate N-acetyltransferase [EC:2.7.7.23 2.3.1.157]		42_01844	K01695	trpA; tryptophan synthase alpha chain [EC:4.2.1.20]		6_01788	K03784	deoD; purine-nucleoside phosphorylase [EC:2.4.2.1]
18_01827				42_01845	K01817	trpF; phosphoribosylanthranilate isomerase [EC:5.3.1.24]		6_01789
18_01829				42_01846	K01609	trpC; indole-3-glycerol phosphate synthase [EC:4.1.1.48]		6_01790
18_01830	K03601	xseA; exodeoxyribonuclease VII large subunit [EC:3.1.11.6]		42_01847	K00766	trpD; anthranilate phosphoribosyltransferase [EC:2.4.2.18]		6_01791
18_01831	K03602	xseB; exodeoxyribonuclease VII small subunit [EC:3.1.11.6]		42_01848	K01696	trpB; tryptophan synthase beta chain [EC:4.2.1.20]		6_01792	K01619	deoC, DERA; deoxyribose-phosphate aldolase [EC:4.1.2.4]
18_01832	K13789	GGPS; geranylgeranyl diphosphate synthase, type II [EC:2.5.1.1 2.5.1.10 2.5.1.29]		42_01849				6_01793
18_01833	K06442	tlyA; 23S rRNA (cytidine1920-2'-O)/16S rRNA (cytidine1409-2'-O)-methyltransferase [EC:2.1.1.226 2.1.1.227]		42_01850				6_01794
18_01834	K03402	argR, ahrC; transcriptional regulator of arginine metabolism		42_01851	K03733	xerC; integrase/recombinase XerC		6_01795	K07497	K07497; putative transposase
18_01835				42_01853	K09157	K09157; uncharacterized protein		6_01796	K00566	mnmA, trmU; tRNA-uridine 2-sulfurtransferase [EC:2.8.1.13]
18_01836	K03631	recN; DNA repair protein RecN (Recombination protein N)		42_01854	K07166	K07166; ACT domain-containing protein		6_01797
18_01837	K06901	pbuG, azgA, ghxP, ghxQ, adeQ; adenine/guanine/hypoxanthine permease		42_01855				6_01798	K04487	iscS, NFS1; cysteine desulfurase [EC:2.8.1.7]
18_01838				42_01856				6_01799
18_01839				42_01857	K01641	HMGCS; hydroxymethylglutaryl-CoA synthase [EC:2.3.3.10]		6_01800	K06864	larE; pyridinium-3,5-biscarboxylic acid mononucleotide sulfurtransferase [EC:4.4.1.37]
18_01840	K01834	PGAM, gpmA; 2,3-bisphosphoglycerate-dependent phosphoglycerate mutase [EC:5.4.2.11]		42_01858				6_01802
18_01841	K01261	pepA; glutamyl aminopeptidase [EC:3.4.11.7]		42_01859				6_01803	K02440	GLPF; glycerol uptake facilitator protein
18_01842				42_01860				6_01804	K09121	larC; pyridinium-3,5-bisthiocarboxylic acid mononucleotide nickel chelatase [EC:4.99.1.12]
18_01843	K03588	ftsW, spoVE; cell division protein FtsW		42_01861	K09761	rsmE; 16S rRNA (uracil1498-N3)-methyltransferase [EC:2.1.1.193]		6_01805	K09121	larC; pyridinium-3,5-bisthiocarboxylic acid mononucleotide nickel chelatase [EC:4.99.1.12]
18_01844				42_01862	K02687	prmA; ribosomal protein L11 methyltransferase [EC:2.1.1.-]		6_01806
18_01845	K08316	rsmD; 16S rRNA (guanine966-N2)-methyltransferase [EC:2.1.1.171]		42_01863				6_01807
18_01846	K00954	E2.7.7.3A, coaD, kdtB; pantetheine-phosphate adenylyltransferase [EC:2.7.7.3]		42_01865	K03596	lepA; GTP-binding protein LepA		6_01808
18_01847	K07177	K07177; Lon-like protease		42_01866				6_01809	K22373	larA; lactate racemase [EC:5.1.2.1]
18_01848	K02237	comEA; competence protein ComEA		42_01867	K01879	glyS; glycyl-tRNA synthetase beta chain [EC:6.1.1.14]		6_01810
18_01849				42_01868	K01878	glyQ; glycyl-tRNA synthetase alpha chain [EC:6.1.1.14]		6_01811	K02007	cbiM; cobalt/nickel transport system permease protein
18_01850	K02238	comEC; competence protein ComEC		42_01870				6_01812
18_01851	K02340	holA; DNA polymerase III subunit delta [EC:2.7.7.7]		42_01871	K02838	frr, MRRF, RRF; ribosome recycling factor		6_01813
18_01852				42_01872	K09903	pyrH; uridylate kinase [EC:2.7.4.22]		6_01814	K02006	cbiO; cobalt/nickel transport system ATP-binding protein
18_01853	K02346	dinB; DNA polymerase IV [EC:2.7.7.7]		42_01873	K02357	tsf, TSFM; elongation factor Ts		6_01816
18_01854				42_01874	K02967	RP-S2, MRPS2, rpsB; small subunit ribosomal protein S2		6_01817	K01297	ldcA; muramoyltetrapeptide carboxypeptidase [EC:3.4.17.13]
18_01855	K06881	nrnA; bifunctional oligoribonuclease and PAP phosphatase NrnA [EC:3.1.3.7 3.1.13.3]		42_01875	K07461	K07461; putative endonuclease		6_01819
18_01856	K18692	cshB; ATP-dependent RNA helicase CshB [EC:3.6.4.13]		42_01876				6_01820	K00384	trxB, TRR; thioredoxin reductase (NADPH) [EC:1.8.1.9]
18_01857	K02968	RP-S20, rpsT; small subunit ribosomal protein S20		42_01877	K00655	plsC; 1-acyl-sn-glycerol-3-phosphate acyltransferase [EC:2.3.1.51]		6_01821
18_01858	K02956	RP-S15, MRPS15, rpsO; small subunit ribosomal protein S15		42_01878	K09976	K09976; uncharacterized protein		6_01822
18_01859	K02435	gatC, GATC; aspartyl-tRNA(Asn)/glutamyl-tRNA(Gln) amidotransferase subunit C [EC:6.3.5.6 6.3.5.7]		42_01879	K01356	lexA; repressor LexA [EC:3.4.21.88]		6_01823
18_01860	K02433	gatA, QRSL1; aspartyl-tRNA(Asn)/glutamyl-tRNA(Gln) amidotransferase subunit A [EC:6.3.5.6 6.3.5.7]		42_01880	K00762	pyrE; orotate phosphoribosyltransferase [EC:2.4.2.10]		6_01824	K01243	mtnN, mtn, pfs; adenosylhomocysteine nucleosidase [EC:3.2.2.9]
18_01861	K02434	gatB, PET112; aspartyl-tRNA(Asn)/glutamyl-tRNA(Gln) amidotransferase subunit B [EC:6.3.5.6 6.3.5.7]		42_01881	K01591	pyrF; orotidine-5'-phosphate decarboxylase [EC:4.1.1.23]		6_01825
18_01862	K07029	dagK; diacylglycerol kinase (ATP) [EC:2.7.1.107]		42_01882	K01955	carB, CPA2; carbamoyl-phosphate synthase large subunit [EC:6.3.5.5]		6_01826	K01515	nudF; ADP-ribose diphosphatase [EC:3.6.1.13 3.6.1.-]
18_01863	K03215	rumA; 23S rRNA (uracil1939-C5)-methyltransferase [EC:2.1.1.190]		42_01883	K01956	carA, CPA1; carbamoyl-phosphate synthase small subunit [EC:6.3.5.5]		6_01827	K01515	nudF; ADP-ribose diphosphatase [EC:3.6.1.13 3.6.1.-]
18_01864	K03555	mutS; DNA mismatch repair protein MutS		42_01884	K01465	URA4, pyrC; dihydroorotase [EC:3.5.2.3]		6_01828
18_01865	K03572	mutL; DNA mismatch repair protein MutL		42_01885	K00609	pyrB, PYR2; aspartate carbamoyltransferase catalytic subunit [EC:2.1.3.2]		6_01830
18_01866				42_01886	K03100	lepB; signal peptidase I [EC:3.4.21.89]		6_01831
18_01868				42_01887				6_01832
18_01869				42_01888				6_01833
18_01870	K00940	ndk, NME; nucleoside-diphosphate kinase [EC:2.7.4.6]		42_01889				6_01834	K01866	YARS, tyrS; tyrosyl-tRNA synthetase [EC:6.1.1.1]
18_01871	K00075	murB; UDP-N-acetylmuramate dehydrogenase [EC:1.3.1.98]		42_01890				6_01835	K03704	cspA; cold shock protein
18_01872	K24163	nhaK; monovalent cation/hydrogen antiporter		42_01891				6_01836	K01785	galM, GALM; aldose 1-epimerase [EC:5.1.3.3]
18_01873	K18672	dacA; diadenylate cyclase [EC:2.7.7.85]		42_01892				6_01837	K00965	galT, GALT; UDPglucose--hexose-1-phosphate uridylyltransferase [EC:2.7.7.12]
18_01874				42_01893				6_01838	K01784	galE, GALE; UDP-glucose 4-epimerase [EC:5.1.3.2]
18_01875	K03431	glmM; phosphoglucosamine mutase [EC:5.4.2.10]		42_01894	K01887	RARS, argS; arginyl-tRNA synthetase [EC:6.1.1.19]		6_01839
18_01876	K03685	rnc, DROSHA, RNT1; ribonuclease III [EC:3.1.26.3]		42_01895	K01887	RARS, argS; arginyl-tRNA synthetase [EC:6.1.1.19]		6_01840	K00849	galK; galactokinase [EC:2.7.1.6]
18_01877				42_01896				6_01841	K02529	lacI, galR; LacI family transcriptional regulator
18_01878	K03529	smc; chromosome segregation protein		42_01898	K13038	coaBC, dfp; phosphopantothenoylcysteine decarboxylase / phosphopantothenate---cysteine ligase [EC:4.1.1.36 6.3.2.5]		6_01842	K15051	endA; DNA-entry nuclease
18_01879	K03110	ftsY; fused signal recognition particle receptor		42_01899				6_01843
18_01880	K09787	K09787; uncharacterized protein		42_01900				6_01844	K03169	topB; DNA topoisomerase III [EC:5.6.2.1]
18_01881	K03106	SRP54, ffh; signal recognition particle subunit SRP54 [EC:3.6.5.4]		42_01901				6_01845
18_01883				42_01902				6_01846
18_01884	K04486	E3.1.3.15B; histidinol-phosphatase (PHP family) [EC:3.1.3.15]		42_01905	K03439	trmB, METTL1, TRM8; tRNA (guanine-N7-)-methyltransferase [EC:2.1.1.33]		6_01847
18_01886				42_01906	K25157	ecsB; ABC-2 type transport system permease protein		6_01849
18_01888				42_01907	K25158	ecsA; ABC-2 type transport system ATP-binding protein		6_01850	K01870	IARS, ileS; isoleucyl-tRNA synthetase [EC:6.1.1.5]
18_01889				42_01908	K02503	HINT1, hinT, hit; histidine triad (HIT) family protein		6_01851
18_01890	K00765	hisG; ATP phosphoribosyltransferase [EC:2.4.2.17]		42_01909				6_01852
18_01891	K00013	hisD; histidinol dehydrogenase [EC:1.1.1.23]		42_01910	K07533	prsA; foldase protein PrsA [EC:5.2.1.8]		6_01853	K04074	divIVA; cell division initiation protein
18_01892	K01693	hisB; imidazoleglycerol-phosphate dehydratase [EC:4.2.1.19]		42_01911	K08161	mdtG; MFS transporter, DHA1 family, multidrug resistance protein		6_01854
18_01893	K02501	hisH; imidazole glycerol-phosphate synthase subunit HisH [EC:4.3.2.10]		42_01912	K00841	patA; aminotransferase [EC:2.6.1.-]		6_01855
18_01894	K01814	hisA; phosphoribosylformimino-5-aminoimidazole carboxamide ribotide isomerase [EC:5.3.1.16]		42_01913	K00058	serA, PHGDH; D-3-phosphoglycerate dehydrogenase / 2-oxoglutarate reductase [EC:1.1.1.95 1.1.1.399]		6_01856	K02221	yggT; YggT family protein
18_01895	K02500	hisF; imidazole glycerol-phosphate synthase subunit HisF [EC:4.3.2.10]		42_01914	K23060	artR, artM; arginine/lysine/histidine transport system ATP-binding protein [EC:7.4.2.1]		6_01857	K09772	sepF; cell division inhibitor SepF
18_01896	K01496	hisI; phosphoribosyl-AMP cyclohydrolase [EC:3.5.4.19]		42_01915	K02029	ABC.PA.P; polar amino acid transport system permease protein		6_01858	K03531	ftsZ; cell division protein FtsZ
18_01897	K01523	hisE; phosphoribosyl-ATP pyrophosphohydrolase [EC:3.6.1.31]		42_01916				6_01859	K03590	ftsA; cell division protein FtsA
18_01898	K00817	hisC; histidinol-phosphate aminotransferase [EC:2.6.1.9]		42_01917				6_01860	K03589	ftsQ; cell division protein FtsQ
18_01899				42_01918	K01760	metC; cysteine-S-conjugate beta-lyase [EC:4.4.1.13]		6_01861
18_01900				42_01920	K00059	fabG, OAR1; 3-oxoacyl-[acyl-carrier protein] reductase [EC:1.1.1.100]		6_01862	K02563	murG; UDP-N-acetylglucosamine--N-acetylmuramyl-(pentapeptide) pyrophosphoryl-undecaprenol N-acetylglucosamine transferase [EC:2.4.1.227]
18_01901				42_01921				6_01863
18_01902				42_01922	K03086	rpoD; RNA polymerase primary sigma factor		6_01864	K01925	murD; UDP-N-acetylmuramoylalanine--D-glutamate ligase [EC:6.3.2.9]
18_01903	K01916	nadE; NAD+ synthase [EC:6.3.1.5]		42_01923	K02316	dnaG; DNA primase [EC:2.7.7.101]		6_01865	K01000	mraY; phospho-N-acetylmuramoyl-pentapeptide-transferase [EC:2.7.8.13]
18_01904	K00763	pncB, NAPRT1; nicotinate phosphoribosyltransferase [EC:6.3.4.21]		42_01924				6_01866
18_01905	K21636	nrdD; ribonucleoside-triphosphate reductase (formate) [EC:1.1.98.6]		42_01925				6_01867
18_01906				42_01926	K02795	manY; mannose PTS system EIIC component		6_01869
18_01907	K04068	nrdG; anaerobic ribonucleoside-triphosphate reductase activating protein [EC:1.97.1.4]		42_01927				6_01870
18_01908				42_01928	K02744	agaF; N-acetylgalactosamine PTS system EIIA component [EC:2.7.1.-]		6_01871
18_01909				42_01929				6_01872
18_01910				42_01930				6_01873	K03586	ftsL; cell division protein FtsL
18_01911				42_01932	K04096	smf; DNA processing protein		6_01874
18_01912	K06925	tsaE; tRNA threonylcarbamoyladenosine biosynthesis protein TsaE		42_01933	K15738	uup; ABC transport system ATP-binding/permease protein		6_01875	K03438	mraW, rsmH; 16S rRNA (cytosine1402-N4)-methyltransferase [EC:2.1.1.199]
18_01913				42_01934				6_01876	K03925	mraZ; transcriptional regulator MraZ
18_01914	K02342	dnaQ; DNA polymerase III subunit epsilon [EC:2.7.7.7]		42_01935				6_01877
18_01915	K01142	E3.1.11.2, xthA; exodeoxyribonuclease III [EC:3.1.11.2]		42_01936	K00226	pyrD; dihydroorotate dehydrogenase (fumarate) [EC:1.3.98.1]		6_01878
18_01916	K17758	nnrD; ADP-dependent NAD(P)H-hydrate dehydratase [EC:4.2.1.136]		42_01937	K00925	ackA; acetate kinase [EC:2.7.2.1]		6_01879	K07560	dtd, DTD; D-aminoacyl-tRNA deacylase [EC:3.1.1.96]
18_01917	K09384	K09384; uncharacterized protein		42_01938				6_01880	K01139	spoT; GTP diphosphokinase / guanosine-3',5'-bis(diphosphate) 3'-diphosphatase [EC:2.7.6.5 3.1.7.2]
18_01918	K01274	pepV; beta-Ala-Xaa dipeptidase [EC:3.4.13.-]		42_01939				6_01881
18_01920				42_01941	K06959	tex; protein Tex		6_01882	K09761	rsmE; 16S rRNA (uracil1498-N3)-methyltransferase [EC:2.1.1.193]
18_01921	K03545	tig; trigger factor		42_01942				6_01883	K02687	prmA; ribosomal protein L11 methyltransferase [EC:2.1.1.-]
18_01922				42_01943	K03282	mscL; large conductance mechanosensitive channel		6_01884
18_01923				42_01944				6_01885
18_01924	K01154	hsdS; type I restriction enzyme, S subunit [EC:3.1.21.3]		42_01945	K01738	cysK; cysteine synthase [EC:2.5.1.47]		6_01886
18_01925	K07133	K07133; uncharacterized protein		42_01946				6_01887
18_01926				42_01947	K01760	metC; cysteine-S-conjugate beta-lyase [EC:4.4.1.13]		6_01888	K03976	ybaK, ebsC; Cys-tRNA(Pro)/Cys-tRNA(Cys) deacylase [EC:3.1.1.-]
18_01927				42_01948	K00640	cysE; serine O-acetyltransferase [EC:2.3.1.30]		6_01889
18_01928				42_01949	K03530	hupB; DNA-binding protein HU-beta		6_01891
18_01929	K03544	clpX, CLPX; ATP-dependent Clp protease ATP-binding subunit ClpX		42_01950	K03977	engA, der; GTPase		6_01893
18_01930	K03978	engB; GTP-binding protein		42_01951	K02945	RP-S1, rpsA; small subunit ribosomal protein S1		6_01894
18_01931	K07305	msrB; peptide-methionine (R)-S-oxide reductase [EC:1.8.4.12]		42_01952	K00945	cmk; CMP/dCMP kinase [EC:2.7.4.25]		6_01900
18_01932	K03811	pnuC; nicotinamide mononucleotide transporter		42_01953				6_01902
18_01933				42_01954				6_01903	K02884	RP-L19, MRPL19, rplS; large subunit ribosomal protein L19
18_01934				42_01955	K23675	fmnP, ribU; riboflavin transporter		6_01904	K00554	trmD; tRNA (guanine37-N1)-methyltransferase [EC:2.1.1.228]
18_01935	K04066	priA; primosomal protein N' (replication factor Y) (superfamily II helicase) [EC:5.6.2.4]		42_01956	K06178	rluB; 23S rRNA pseudouridine2605 synthase [EC:5.4.99.22]		6_01905	K02860	rimM; 16S rRNA processing protein RimM
18_01936	K00604	MTFMT, fmt; methionyl-tRNA formyltransferase [EC:2.1.2.9]		42_01957				6_01906	K06960	K06960; uncharacterized protein
18_01937	K03500	rsmB, sun; 16S rRNA (cytosine967-C5)-methyltransferase [EC:2.1.1.176]		42_01958	K06024	scpB; segregation and condensation protein B		6_01907	K02959	RP-S16, MRPS16, rpsP; small subunit ribosomal protein S16
18_01938				42_01959	K05896	scpA; segregation and condensation protein A		6_01908	K03106	SRP54, ffh; signal recognition particle subunit SRP54 [EC:3.6.5.4]
18_01939	K20074	prpC, phpP; PPM family protein phosphatase [EC:3.1.3.16]		42_01960	K02859	ribT; riboflavin biosynthesis RibT protein		6_01909	K09787	K09787; uncharacterized protein
18_01940	K12132	prkC, stkP; eukaryotic-like serine/threonine-protein kinase [EC:2.7.11.1]		42_01961	K04763	xerD; integrase/recombinase XerD		6_01910	K00865	glxK, garK; glycerate 2-kinase [EC:2.7.1.165]
18_01941	K06949	rsgA, engC; ribosome biogenesis GTPase / thiamine phosphate phosphatase [EC:3.6.1.- 3.1.3.100]		42_01962	K00243	K00243; uncharacterized protein		6_01911
18_01942	K01783	rpe, RPE; ribulose-phosphate 3-epimerase [EC:5.1.3.1]		42_01963	K09117	K09117; uncharacterized protein		6_01912
18_01943	K00949	thiN, TPK1, THI80; thiamine pyrophosphokinase [EC:2.7.6.2]		42_01964	K02970	RP-S21, MRPS21, rpsU; small subunit ribosomal protein S21		6_01913	K05966	citG; triphosphoribosyl-dephospho-CoA synthase [EC:2.4.2.52]
18_01944	K03671	trxA; thioredoxin 1		42_01965	K03761	kgtP; MFS transporter, MHS family, alpha-ketoglutarate permease		6_01914	K05964	citX; holo-ACP synthase [EC:2.7.7.61]
18_01945	K02902	RP-L28, MRPL28, rpmB; large subunit ribosomal protein L28		42_01966	K09684	pucR; PucR family transcriptional regulator, purine catabolism regulatory protein		6_01915
18_01946				42_01967	K03293	TC.AAT; amino acid transporter, AAT family		6_01916	K01643	citF; citrate lyase subunit alpha / citrate CoA-transferase [EC:2.8.3.10]
18_01947	K07030	fakA; fatty acid kinase [EC:2.7.2.18]		42_01968				6_01917	K01644	citE; citrate lyase subunit beta / citryl-CoA lyase [EC:4.1.3.34]
18_01950	K03925	mraZ; transcriptional regulator MraZ		42_01969	K01876	DARS2, aspS; aspartyl-tRNA synthetase [EC:6.1.1.12]		6_01918	K01646	citD; citrate lyase subunit gamma (acyl carrier protein)
18_01951	K03438	mraW, rsmH; 16S rRNA (cytosine1402-N4)-methyltransferase [EC:2.1.1.199]		42_01970				6_01919	K01910	citC; [citrate (pro-3S)-lyase] ligase [EC:6.2.1.22]
18_01952	K03586	ftsL; cell division protein FtsL		42_01971	K01892	HARS, hisS; histidyl-tRNA synthetase [EC:6.1.1.21]		6_01920
18_01953	K08724	pbpB; penicillin-binding protein 2B		42_01972				6_01921	K11616	maeN; malate:Na+ symporter
18_01954	K01000	mraY; phospho-N-acetylmuramoyl-pentapeptide-transferase [EC:2.7.8.13]		42_01973	K01785	galM, GALM; aldose 1-epimerase [EC:5.1.3.3]		6_01922	K00027	ME2, sfcA, maeA; malate dehydrogenase (oxaloacetate-decarboxylating) [EC:1.1.1.38]
18_01955	K01925	murD; UDP-N-acetylmuramoylalanine--D-glutamate ligase [EC:6.3.2.9]		42_01974				6_01923
18_01956	K02563	murG; UDP-N-acetylglucosamine--N-acetylmuramyl-(pentapeptide) pyrophosphoryl-undecaprenol N-acetylglucosamine transferase [EC:2.4.1.227]		42_01975	K00849	galK; galactokinase [EC:2.7.1.6]		6_01924
18_01957	K03589	ftsQ; cell division protein FtsQ		42_01976	K16209	lacS, galP, rafP; lactose/raffinose/galactose permease		6_01925	K00433	cpo; non-heme chloroperoxidase [EC:1.11.1.10]
18_01958				42_01977				6_01926
18_01959	K03590	ftsA; cell division protein FtsA		42_01978	K19265	gpr; L-glyceraldehyde 3-phosphate reductase [EC:1.1.1.-]		6_01927	K03110	ftsY; fused signal recognition particle receptor
18_01960				42_01979				6_01929
18_01961	K03531	ftsZ; cell division protein FtsZ		42_01980	K01190	lacZ; beta-galactosidase [EC:3.2.1.23]		6_01930
18_01962	K09772	sepF; cell division inhibitor SepF		42_01981				6_01931
18_01963	K02221	yggT; YggT family protein		42_01982				6_01932	K03685	rnc, DROSHA, RNT1; ribonuclease III [EC:3.1.26.3]
18_01964				42_01983				6_01933	K03685	rnc, DROSHA, RNT1; ribonuclease III [EC:3.1.26.3]
18_01965	K04074	divIVA; cell division initiation protein		42_01984	K00826	E2.6.1.42, ilvE; branched-chain amino acid aminotransferase [EC:2.6.1.42]		6_01934	K10823	oppF; oligopeptide transport system ATP-binding protein
18_01966	K01870	IARS, ileS; isoleucyl-tRNA synthetase [EC:6.1.1.5]		42_01986				6_01935
18_01968	K02959	RP-S16, MRPS16, rpsP; small subunit ribosomal protein S16		42_01987				6_01936
18_01969				42_01989	K01262	pepP; Xaa-Pro aminopeptidase [EC:3.4.11.9]		6_01937
18_01970	K03930	estA; putative tributyrin esterase [EC:3.1.1.-]		42_01990				6_01938	K15582	oppC; oligopeptide transport system permease protein
18_01971	K16899	addB; ATP-dependent helicase/nuclease subunit B [EC:5.6.2.4 3.1.-.-]		42_01991	K02899	RP-L27, MRPL27, rpmA; large subunit ribosomal protein L27		6_01939	K15581	oppB; oligopeptide transport system permease protein
18_01972				42_01992	K02888	RP-L21, MRPL21, rplU; large subunit ribosomal protein L21		6_01940
18_01973				42_01993				6_01941	K15580	oppA, mppA; oligopeptide transport system substrate-binding protein
18_01974	K16898	addA; ATP-dependent helicase/nuclease subunit A [EC:5.6.2.4 3.1.-.-]		42_01994				6_01942	K02078	acpP; acyl carrier protein
18_01975	K00567	ogt, MGMT; methylated-DNA-[protein]-cysteine S-methyltransferase [EC:2.1.1.63]		42_01998				6_01943	K03621	plsX; phosphate acyltransferase [EC:2.3.1.274]
18_01976	K02860	rimM; 16S rRNA processing protein RimM		42_02000				6_01944
18_01977	K00554	trmD; tRNA (guanine37-N1)-methyltransferase [EC:2.1.1.228]		42_02002				6_01945	K03655	recG; ATP-dependent DNA helicase RecG [EC:5.6.2.4]
18_01978	K00077	panE, apbA; 2-dehydropantoate 2-reductase [EC:1.1.1.169]		42_02004				6_01946
18_01979				42_02005				6_01947	K07030	fakA; fatty acid kinase [EC:2.7.2.18]
18_01980	K07304	msrA; peptide-methionine (S)-S-oxide reductase [EC:1.8.4.11]		42_02008				6_01948
18_01981	K00784	rnz; ribonuclease Z [EC:3.1.26.11]		42_02011				6_01949	K02902	RP-L28, MRPL28, rpmB; large subunit ribosomal protein L28
18_01982	K07462	recJ; single-stranded-DNA-specific exonuclease [EC:3.1.-.-]		42_02012				6_01950	K00949	thiN, TPK1, THI80; thiamine pyrophosphokinase [EC:2.7.6.2]
18_01983	K00759	APRT, apt; adenine phosphoribosyltransferase [EC:2.4.2.7]		42_02013				6_01951	K01783	rpe, RPE; ribulose-phosphate 3-epimerase [EC:5.1.3.1]
18_01984	K08974	K08974; putative membrane protein		42_02014				6_01952	K06949	rsgA, engC; ribosome biogenesis GTPase / thiamine phosphate phosphatase [EC:3.6.1.- 3.1.3.100]
18_01985				42_02015				6_01953	K12132	prkC, stkP; eukaryotic-like serine/threonine-protein kinase [EC:2.7.11.1]
18_01986				42_02016	K01533	copB; P-type Cu2 transporter [EC:7.2.2.9]		6_01954
18_01988	K07035	K07035; uncharacterized protein		42_02017				6_01955
18_01989				42_02019				6_01956	K03500	rsmB, sun; 16S rRNA (cytosine967-C5)-methyltransferase [EC:2.1.1.176]
18_01990	K03648	UNG, UDG; uracil-DNA glycosylase [EC:3.2.2.27]		42_02020	K03671	trxA; thioredoxin 1		6_01957	K00604	MTFMT, fmt; methionyl-tRNA formyltransferase [EC:2.1.2.9]
18_01991	K00625	pta; phosphate acetyltransferase [EC:2.3.1.8]		42_02021				6_01958	K04066	priA; primosomal protein N' (replication factor Y) (superfamily II helicase) [EC:5.6.2.4]
18_01993	K00831	serC, PSAT1; phosphoserine aminotransferase [EC:2.6.1.52]		42_02022				6_01959
18_01994	K00058	serA, PHGDH; D-3-phosphoglycerate dehydrogenase / 2-oxoglutarate reductase [EC:1.1.1.95 1.1.1.399]		42_02023	K00384	trxB, TRR; thioredoxin reductase (NADPH) [EC:1.8.1.9]		6_01960
18_01995				42_02024				6_01961	K13038	coaBC, dfp; phosphopantothenoylcysteine decarboxylase / phosphopantothenate---cysteine ligase [EC:4.1.1.36 6.3.2.5]
18_01996				42_02026	K00383	GSR, gor; glutathione reductase (NADPH) [EC:1.8.1.7]		6_01962	K03060	rpoZ; DNA-directed RNA polymerase subunit omega [EC:2.7.7.6]
18_01997	K01939	purA, ADSS; adenylosuccinate synthase [EC:6.3.4.4]		42_02027				6_01963	K00942	gmk, GUK1; guanylate kinase [EC:2.7.4.8]
18_01998	K01940	argG, ASS1; argininosuccinate synthase [EC:6.3.4.5]		42_02028	K00847	E2.7.1.4, scrK; fructokinase [EC:2.7.1.4]		6_01964
18_01999	K01755	argH, ASL; argininosuccinate lyase [EC:4.3.2.1]		42_02029				6_01965
18_02000				42_02030				6_01966	K03631	recN; DNA repair protein RecN (Recombination protein N)
18_02001	K00611	OTC, argF, argI; ornithine carbamoyltransferase [EC:2.1.3.3]		42_02031				6_01967
18_02002	K01621	xfp, xpk; xylulose-5-phosphate/fructose-6-phosphate phosphoketolase [EC:4.1.2.9 4.1.2.22]		42_02032				6_01968
18_02003				42_02033				6_01969
18_02004				42_02034				6_01970	K06442	tlyA; 23S rRNA (cytidine1920-2'-O)/16S rRNA (cytidine1409-2'-O)-methyltransferase [EC:2.1.1.226 2.1.1.227]
18_02005	K00560	thyA, TYMS; thymidylate synthase [EC:2.1.1.45]		42_02036				6_01971	K13789	GGPS; geranylgeranyl diphosphate synthase, type II [EC:2.5.1.1 2.5.1.10 2.5.1.29]
18_02006				42_02040				6_01972	K03602	xseB; exodeoxyribonuclease VII small subunit [EC:3.1.11.6]
18_02007				42_02041				6_01973	K03601	xseA; exodeoxyribonuclease VII large subunit [EC:3.1.11.6]
18_02008	K00384	trxB, TRR; thioredoxin reductase (NADPH) [EC:1.8.1.9]		42_02042				6_01974	K01491	folD; methylenetetrahydrofolate dehydrogenase (NADP+) / methenyltetrahydrofolate cyclohydrolase [EC:1.5.1.5 3.5.4.9]
18_02009	K24119	ahpC; NADH-dependent peroxiredoxin subunit C [EC:1.11.1.26]		42_02043				6_01975	K03625	nusB; transcription antitermination protein NusB
18_02010				42_02044				6_01976
18_02011				42_02046	K12574	rnj; ribonuclease J [EC:3.1.-.-]		6_01977	K02356	efp; elongation factor P
18_02012	K06201	cutC; copper homeostasis protein		42_02047				6_01978	K02899	RP-L27, MRPL27, rpmA; large subunit ribosomal protein L27
18_02013	K02911	RP-L32, MRPL32, rpmF; large subunit ribosomal protein L32		42_02048				6_01979	K07584	ysxB; uncharacterized protein
18_02014	K03811	pnuC; nicotinamide mononucleotide transporter		42_02049				6_01980	K02888	RP-L21, MRPL21, rplU; large subunit ribosomal protein L21
18_02015				42_02050	K02356	efp; elongation factor P		6_01981
18_02016	K02520	infC, MTIF3; translation initiation factor IF-3		42_02051				6_01983	K10530	lctO; L-lactate oxidase [EC:1.1.3.2]
18_02017	K02916	RP-L35, MRPL35, rpmI; large subunit ribosomal protein L35		42_02052	K03625	nusB; transcription antitermination protein NusB		6_01984	K01945	purD; phosphoribosylamine---glycine ligase [EC:6.3.4.13]
18_02018	K02887	RP-L20, MRPL20, rplT; large subunit ribosomal protein L20		42_02053	K03424	tatD; TatD DNase family protein [EC:3.1.21.-]		6_01985	K00602	purH; phosphoribosylaminoimidazolecarboxamide formyltransferase / IMP cyclohydrolase [EC:2.1.2.3 3.5.4.10]
18_02019	K03311	TC.LIVCS; branched-chain amino acid:cation transporter, LIVCS family		42_02054	K05985	rnmV; ribonuclease M5 [EC:3.1.26.8]		6_01986	K11175	purN; phosphoribosylglycinamide formyltransferase 1 [EC:2.1.2.2]
18_02020	K00761	upp, UPRT; uracil phosphoribosyltransferase [EC:2.4.2.9]		42_02055	K02528	ksgA; 16S rRNA (adenine1518-N6/adenine1519-N6)-dimethyltransferase [EC:2.1.1.182]		6_01987
18_02021	K01005	tagT_U_V; polyisoprenyl-teichoic acid--peptidoglycan teichoic acid transferase [EC:2.7.8.-]		42_02056				6_01988	K01933	purM; phosphoribosylformylglycinamidine cyclo-ligase [EC:6.3.3.1]
18_02022	K01265	map; methionyl aminopeptidase [EC:3.4.11.18]		42_02057				6_01989	K00764	purF, PPAT; amidophosphoribosyltransferase [EC:2.4.2.14]
18_02023	K01104	E3.1.3.48; protein-tyrosine phosphatase [EC:3.1.3.48]		42_02058				6_01990	K23269	purL; phosphoribosylformylglycinamidine synthase subunit PurL [EC:6.3.5.3]
18_02024	K19420	epsA, capA; protein tyrosine kinase modulator		42_02059	K02074	ABC.ZM.A; zinc/manganese transport system ATP-binding protein		6_01991
18_02025	K00903	epsB, capB; protein-tyrosine kinase [EC:2.7.10.3]		42_02060	K02075	ABC.ZM.P; zinc/manganese transport system permease protein		6_01992	K23265	purQ; phosphoribosylformylglycinamidine synthase subunit PurQ / glutaminase [EC:6.3.5.3 3.5.1.2]
18_02026	K13012	wbqP; O-antigen biosynthesis protein WbqP		42_02061	K09685	purR; HTH-type transcriptional regulator, purine operon repressor		6_01993
18_02027				42_02062	K04042	glmU; bifunctional UDP-N-acetylglucosamine pyrophosphorylase / glucosamine-1-phosphate N-acetyltransferase [EC:2.7.7.23 2.3.1.157]		6_01994	K23264	purS; phosphoribosylformylglycinamidine synthase subunit PurS [EC:6.3.5.3]
18_02028				42_02063				6_01995	K01923	purC; phosphoribosylaminoimidazole-succinocarboxamide synthase [EC:6.3.2.6]
18_02029				42_02065	K03601	xseA; exodeoxyribonuclease VII large subunit [EC:3.1.11.6]		6_01996
18_02032				42_02066				6_01997	K01756	purB, ADSL; adenylosuccinate lyase [EC:4.3.2.2]
18_02033				42_02067	K03602	xseB; exodeoxyribonuclease VII small subunit [EC:3.1.11.6]		6_01998	K01589	purK; 5-(carboxyamino)imidazole ribonucleotide synthase [EC:6.3.4.18]
18_02034				42_02068	K13789	GGPS; geranylgeranyl diphosphate synthase, type II [EC:2.5.1.1 2.5.1.10 2.5.1.29]		6_01999	K01588	purE; 5-(carboxyamino)imidazole ribonucleotide mutase [EC:5.4.99.18]
18_02036				42_02069	K06442	tlyA; 23S rRNA (cytidine1920-2'-O)/16S rRNA (cytidine1409-2'-O)-methyltransferase [EC:2.1.1.226 2.1.1.227]		6_02000	K02440	GLPF; glycerol uptake facilitator protein
18_02037				42_02070				6_02001
18_02038				42_02071	K03402	argR, ahrC; transcriptional regulator of arginine metabolism		6_02002	K00105	E1.1.3.21; alpha-glycerophosphate oxidase [EC:1.1.3.21]
18_02039	K00973	rfbA, rmlA, rffH; glucose-1-phosphate thymidylyltransferase [EC:2.7.7.24]		42_02072				6_02003
18_02040	K01790	rfbC, rmlC; dTDP-4-dehydrorhamnose 3,5-epimerase [EC:5.1.3.13]		42_02073				6_02004	K00864	glpK, GK; glycerol kinase [EC:2.7.1.30]
18_02041	K01710	rfbB, rmlB, rffG; dTDP-glucose 4,6-dehydratase [EC:4.2.1.46]		42_02074	K03631	recN; DNA repair protein RecN (Recombination protein N)		6_02005
18_02042	K00067	rfbD, rmlD; dTDP-4-dehydrorhamnose reductase [EC:1.1.1.133]		42_02075	K06901	pbuG, azgA, ghxP, ghxQ, adeQ; adenine/guanine/hypoxanthine permease		6_02006	K22580	fmtA; teichoic acid D-alanine hydrolase [EC:3.1.1.103]
18_02044				42_02076				6_02007	K21471	cwlO; peptidoglycan DL-endopeptidase CwlO [EC:3.4.-.-]
18_02045				42_02077	K01834	PGAM, gpmA; 2,3-bisphosphoglycerate-dependent phosphoglycerate mutase [EC:5.4.2.11]		6_02008
18_02047				42_02078	K01261	pepA; glutamyl aminopeptidase [EC:3.4.11.7]		6_02009
18_02048				42_02079				6_02010
18_02049				42_02080	K03588	ftsW, spoVE; cell division protein FtsW		6_02011	K01281	pepX; X-Pro dipeptidyl-peptidase [EC:3.4.14.11]
18_02050				42_02081				6_02012
18_02053				42_02082				6_02014
18_02054	K01854	glf; UDP-galactopyranose mutase [EC:5.4.99.9]		42_02083				6_02017
18_02055	K12999	rgpI; glucosyltransferase [EC:2.4.1.-]		42_02084	K00954	E2.7.7.3A, coaD, kdtB; pantetheine-phosphate adenylyltransferase [EC:2.7.7.3]		6_02018	K10947	padR; PadR family transcriptional regulator, regulatory protein PadR
18_02056				42_02085	K07177	K07177; Lon-like protease		6_02019	K06890	K06890; uncharacterized protein
18_02057				42_02086	K02237	comEA; competence protein ComEA		6_02020
18_02059				42_02087	K02238	comEC; competence protein ComEC		6_02021
18_02060				42_02088				6_02022
18_02062				42_02089	K02340	holA; DNA polymerase III subunit delta [EC:2.7.7.7]		6_02023
18_02063				42_02090				6_02024	K01953	asnB, ASNS; asparagine synthase (glutamine-hydrolysing) [EC:6.3.5.4]
18_02064				42_02091	K02346	dinB; DNA polymerase IV [EC:2.7.7.7]		6_02025	K06878	K06878; tRNA-binding protein
18_02065	K02440	GLPF; glycerol uptake facilitator protein		42_02092	K06881	nrnA; bifunctional oligoribonuclease and PAP phosphatase NrnA [EC:3.1.3.7 3.1.13.3]		6_02026
18_02066				42_02093	K18692	cshB; ATP-dependent RNA helicase CshB [EC:3.6.4.13]		6_02027
18_02067				42_02094	K02968	RP-S20, rpsT; small subunit ribosomal protein S20		6_02028	K03439	trmB, METTL1, TRM8; tRNA (guanine-N7-)-methyltransferase [EC:2.1.1.33]
18_02068	K21993	fdhC; formate transporter		42_02095	K02956	RP-S15, MRPS15, rpsO; small subunit ribosomal protein S15		6_02029
18_02069	K01756	purB, ADSL; adenylosuccinate lyase [EC:4.3.2.2]		42_02096	K02435	gatC, GATC; aspartyl-tRNA(Asn)/glutamyl-tRNA(Gln) amidotransferase subunit C [EC:6.3.5.6 6.3.5.7]		6_02030	K25157	ecsB; ABC-2 type transport system permease protein
18_02070	K00760	hprT, hpt, HPRT1; hypoxanthine phosphoribosyltransferase [EC:2.4.2.8]		42_02097	K02433	gatA, QRSL1; aspartyl-tRNA(Asn)/glutamyl-tRNA(Gln) amidotransferase subunit A [EC:6.3.5.6 6.3.5.7]		6_02031	K25158	ecsA; ABC-2 type transport system ATP-binding protein
18_02071	K01823	idi, IDI; isopentenyl-diphosphate Delta-isomerase [EC:5.3.3.2]		42_02098	K02434	gatB, PET112; aspartyl-tRNA(Asn)/glutamyl-tRNA(Gln) amidotransferase subunit B [EC:6.3.5.6 6.3.5.7]		6_02032	K02503	HINT1, hinT, hit; histidine triad (HIT) family protein
18_02072	K00938	E2.7.4.2, mvaK2; phosphomevalonate kinase [EC:2.7.4.2]		42_02099	K07029	dagK; diacylglycerol kinase (ATP) [EC:2.7.1.107]		6_02033
18_02073	K01597	MVD, mvaD; diphosphomevalonate decarboxylase [EC:4.1.1.33]		42_02100	K03215	rumA; 23S rRNA (uracil1939-C5)-methyltransferase [EC:2.1.1.190]		6_02034	K07533	prsA; foldase protein PrsA [EC:5.2.1.8]
18_02074	K00869	MVK, mvaK1; mevalonate kinase [EC:2.7.1.36]		42_02101				6_02035
18_02075				42_02102	K03555	mutS; DNA mismatch repair protein MutS		6_02036	K03698	cbf, cbf1; 3'-5' exoribonuclease [EC:3.1.-.-]
18_02078				42_02103	K03572	mutL; DNA mismatch repair protein MutL		6_02037
18_02079				42_02105				6_02038
18_02080	K01893	NARS, asnS; asparaginyl-tRNA synthetase [EC:6.1.1.22]		42_02106				6_02039
18_02081	K02086	dnaD; DNA replication protein		42_02107	K00940	ndk, NME; nucleoside-diphosphate kinase [EC:2.7.4.6]		6_02040	K03547	sbcD, mre11; DNA repair protein SbcD/Mre11
18_02083	K07444	ypsC; putative N6-adenine-specific DNA methylase [EC:2.1.1.-]		42_02108				6_02041
18_02084	K00841	patA; aminotransferase [EC:2.6.1.-]		42_02109	K00075	murB; UDP-N-acetylmuramate dehydrogenase [EC:1.3.1.98]		6_02042	K12555	pbp2A; penicillin-binding protein 2A [EC:2.4.1.129 3.4.16.4]
18_02085				42_02110	K24163	nhaK; monovalent cation/hydrogen antiporter		6_02043
18_02087	K06180	rluD; 23S rRNA pseudouridine1911/1915/1917 synthase [EC:5.4.99.23]		42_02111	K18672	dacA; diadenylate cyclase [EC:2.7.7.85]		6_02044	K05846	opuBD; osmoprotectant transport system permease protein
18_02088	K02825	pyrR; pyrimidine operon attenuation protein / uracil phosphoribosyltransferase [EC:2.4.2.9]		42_02112				6_02045
18_02089	K01956	carA, CPA1; carbamoyl-phosphate synthase small subunit [EC:6.3.5.5]		42_02113				6_02046	K05845	opuC; osmoprotectant transport system substrate-binding protein
18_02090	K01955	carB, CPA2; carbamoyl-phosphate synthase large subunit [EC:6.3.5.5]		42_02114	K03431	glmM; phosphoglucosamine mutase [EC:5.4.2.10]		6_02047	K05846	opuBD; osmoprotectant transport system permease protein
18_02092	K08161	mdtG; MFS transporter, DHA1 family, multidrug resistance protein		42_02115	K03685	rnc, DROSHA, RNT1; ribonuclease III [EC:3.1.26.3]		6_02048	K05847	opuA; osmoprotectant transport system ATP-binding protein [EC:7.6.2.9]
18_02093				42_02116				6_02049	K03402	argR, ahrC; transcriptional regulator of arginine metabolism
18_02094	K01139	spoT; GTP diphosphokinase / guanosine-3',5'-bis(diphosphate) 3'-diphosphatase [EC:2.7.6.5 3.1.7.2]		42_02117				6_02051
18_02095				42_02118				6_02052
18_02096	K07560	dtd, DTD; D-aminoacyl-tRNA deacylase [EC:3.1.1.96]		42_02119	K03110	ftsY; fused signal recognition particle receptor		6_02057
18_02097	K08591	plsY; acyl phosphate:glycerol-3-phosphate acyltransferase [EC:2.3.1.275]		42_02120	K09787	K09787; uncharacterized protein		6_02058
18_02098	K02622	parE; topoisomerase IV subunit B [EC:5.6.2.2]		42_02121	K03106	SRP54, ffh; signal recognition particle subunit SRP54 [EC:3.6.5.4]		6_02059	K01759	GLO1, gloA; lactoylglutathione lyase [EC:4.4.1.5]
18_02099	K02621	parC; topoisomerase IV subunit A [EC:5.6.2.2]		42_02123				6_02060
18_02100				42_02124	K04486	E3.1.3.15B; histidinol-phosphatase (PHP family) [EC:3.1.3.15]		6_02061
18_02101	K15986	ppaC; manganese-dependent inorganic pyrophosphatase [EC:3.6.1.1]		42_02125				6_02062	K01803	TPI, tpiA; triosephosphate isomerase (TIM) [EC:5.3.1.1]
18_02102	K02913	RP-L33, MRPL33, rpmG; large subunit ribosomal protein L33		42_02126				6_02063	K00927	PGK, pgk; phosphoglycerate kinase [EC:2.7.2.3]
18_02103	K02954	RP-S14, MRPS14, rpsN; small subunit ribosomal protein S14		42_02127				6_02064	K00134	GAPDH, gapA; glyceraldehyde 3-phosphate dehydrogenase (phosphorylating) [EC:1.2.1.12]
18_02104	K09748	rimP; ribosome maturation factor RimP		42_02129				6_02065	K05311	cggR; central glycolytic genes regulator
18_02105	K02600	nusA; transcription termination/antitermination protein NusA		42_02130				6_02067
18_02106	K07742	ylxR; uncharacterized protein		42_02131	K00013	hisD; histidinol dehydrogenase [EC:1.1.1.23]		6_02068
18_02107				42_02132	K01693	hisB; imidazoleglycerol-phosphate dehydratase [EC:4.2.1.19]		6_02069	K08659	pepDA, pepDB; dipeptidase [EC:3.4.-.-]
18_02109	K02519	infB, MTIF2; translation initiation factor IF-2		42_02133	K02501	hisH; imidazole glycerol-phosphate synthase subunit HisH [EC:4.3.2.10]		6_02070
18_02110	K02834	rbfA; ribosome-binding factor A		42_02134	K01814	hisA; phosphoribosylformimino-5-aminoimidazole carboxamide ribotide isomerase [EC:5.3.1.16]		6_02071
18_02111	K00841	patA; aminotransferase [EC:2.6.1.-]		42_02135	K02500	hisF; imidazole glycerol-phosphate synthase subunit HisF [EC:4.3.2.10]		6_02072
18_02112	K02777	crr; sugar PTS system EIIA component [EC:2.7.1.-]		42_02136	K01496	hisI; phosphoribosyl-AMP cyclohydrolase [EC:3.5.4.19]		6_02073	K22960	lpdD; gallate decarboxylase subunit D
18_02113	K03177	truB, PUS4, TRUB1; tRNA pseudouridine55 synthase [EC:5.4.99.25]		42_02137				6_02074
18_02114	K11753	ribF; riboflavin kinase / FMN adenylyltransferase [EC:2.7.1.26 2.7.7.2]		42_02138	K01523	hisE; phosphoribosyl-ATP pyrophosphohydrolase [EC:3.6.1.31]		6_02075
18_02115	K03705	hrcA; heat-inducible transcriptional repressor		42_02139	K00817	hisC; histidinol-phosphate aminotransferase [EC:2.6.1.9]		6_02076
18_02116	K03687	GRPE; molecular chaperone GrpE		42_02140	K03707	tenA; thiaminase (transcriptional activator TenA) [EC:3.5.99.2]		6_02077	K22958	lpdC; gallate decarboxylase subunit C [EC:4.1.1.59]
18_02117	K04043	dnaK, HSPA9; molecular chaperone DnaK		42_02141	K16925	ykoE; energy-coupling factor transport system permease protein		6_02078
18_02118	K03686	dnaJ; molecular chaperone DnaJ		42_02142	K01552	ecfA; energy-coupling factor transport system ATP-binding protein [EC:7.-.-.-]		6_02079
18_02119	K01462	PDF, def; peptide deformylase [EC:3.5.1.88]		42_02143	K16785	ecfT; energy-coupling factor transport system permease protein		6_02080	K07150	K07150; uncharacterized protein
18_02120				42_02144				6_02082
18_02121	K01092	E3.1.3.25, IMPA, suhB; myo-inositol-1(or 4)-monophosphatase [EC:3.1.3.25]		42_02145	K01916	nadE; NAD synthase [EC:6.3.1.5]		6_02083	K05910	npr; NADH peroxidase [EC:1.11.1.1]
18_02122	K06207	typA, bipA; GTP-binding protein		42_02146	K00763	pncB, NAPRT1; nicotinate phosphoribosyltransferase [EC:6.3.4.21]		6_02085	K07052	K07052; CAAX protease family protein
18_02124				42_02147				6_02086
18_02125				42_02148	K21636	nrdD; ribonucleoside-triphosphate reductase (formate) [EC:1.1.98.6]		6_02087	K01754	E4.3.1.19, ilvA, tdcB; threonine dehydratase [EC:4.3.1.19]
18_02127	K11741	sugE; quaternary ammonium compound-resistance protein SugE		42_02149				6_02088
18_02128	K05786	rarD; chloramphenicol-sensitive protein RarD		42_02150	K04068	nrdG; anaerobic ribonucleoside-triphosphate reductase activating protein [EC:1.97.1.4]		6_02091
18_02129				42_02151				6_02092
18_02132				42_02152				6_02093
18_02134				42_02153				6_02094
18_02135				42_02154				6_02095	K20344	blpA, lagD; ATP-binding cassette, subfamily C, bacteriocin exporter
18_02137				42_02155				6_02096
18_02139				42_02156				6_02097
18_02141				42_02157	K07284	srtA; sortase A [EC:3.4.22.70]		6_02098
18_02145				42_02158	K07284	srtA; sortase A [EC:3.4.22.70]		6_02101
18_02146				42_02159	K06925	tsaE; tRNA threonylcarbamoyladenosine biosynthesis protein TsaE		6_02103	K07707	agrA, blpR, fsrA; two-component system, LytTR family, response regulator AgrA
18_02147	K02888	RP-L21, MRPL21, rplU; large subunit ribosomal protein L21		42_02160				6_02104
18_02148	K02899	RP-L27, MRPL27, rpmA; large subunit ribosomal protein L27		42_02161	K02342	dnaQ; DNA polymerase III subunit epsilon [EC:2.7.7.7]		6_02105
18_02149	K01262	pepP; Xaa-Pro aminopeptidase [EC:3.4.11.9]		42_02162	K01142	E3.1.11.2, xthA; exodeoxyribonuclease III [EC:3.1.11.2]		6_02107
18_02151				42_02163	K17758	nnrD; ADP-dependent NAD(P)H-hydrate dehydratase [EC:4.2.1.136]		6_02108
18_02152				42_02164	K09384	K09384; uncharacterized protein		6_02109
18_02154	K00826	E2.6.1.42, ilvE; branched-chain amino acid aminotransferase [EC:2.6.1.42]		42_02165	K01274	pepV; beta-Ala-Xaa dipeptidase [EC:3.4.13.-]		6_02110	K11051	cylB; multidrug/hemolysin transport system permease protein
18_02155				42_02167				6_02111	K11050	cylA; multidrug/hemolysin transport system ATP-binding protein
18_02156				42_02168	K03545	tig; trigger factor		6_02114	K04063	osmC, ohr; lipoyl-dependent peroxiredoxin [EC:1.11.1.28]
18_02157				42_02169	K01153	hsdR; type I restriction enzyme, R subunit [EC:3.1.21.3]		6_02115	K15580	oppA, mppA; oligopeptide transport system substrate-binding protein
18_02158				42_02170				6_02116
18_02159				42_02171				6_02117	K07693	desR; two-component system, NarL family, response regulator DesR
18_02160	K01190	lacZ; beta-galactosidase [EC:3.2.1.23]		42_02172				6_02118	K07778	desK; two-component system, NarL family, sensor histidine kinase DesK [EC:2.7.13.3]
18_02161				42_02173				6_02119
18_02162	K19265	gpr; L-glyceraldehyde 3-phosphate reductase [EC:1.1.1.-]		42_02174	K03427	hsdM; type I restriction enzyme M protein [EC:2.1.1.72]		6_02120
18_02163	K05816	ugpC; sn-glycerol 3-phosphate transport system ATP-binding protein [EC:7.6.2.10]		42_02175	K01154	hsdS; type I restriction enzyme, S subunit [EC:3.1.21.3]		6_02121	K01990	ABC-2.A; ABC-2 type transport system ATP-binding protein
18_02164	K05814	ugpA; sn-glycerol 3-phosphate transport system permease protein		42_02176				6_02122	K03652	MPG; DNA-3-methyladenine glycosylase [EC:3.2.2.21]
18_02165	K05815	ugpE; sn-glycerol 3-phosphate transport system permease protein		42_02177	K01154	hsdS; type I restriction enzyme, S subunit [EC:3.1.21.3]		6_02123	K00055	E1.1.1.90; aryl-alcohol dehydrogenase [EC:1.1.1.90]
18_02166				42_02178	K03544	clpX, CLPX; ATP-dependent Clp protease ATP-binding subunit ClpX		6_02125
18_02167	K05813	ugpB; sn-glycerol 3-phosphate transport system substrate-binding protein		42_02179	K03978	engB; GTP-binding protein		6_02126
18_02168	K01126	E3.1.4.46, glpQ, ugpQ; glycerophosphoryl diester phosphodiesterase [EC:3.1.4.46]		42_02180	K07305	msrB; peptide-methionine (R)-S-oxide reductase [EC:1.8.4.12]		6_02127
18_02169				42_02181	K03811	pnuC; nicotinamide mononucleotide transporter		6_02128
18_02170	K16209	lacS, galP, rafP; lactose/raffinose/galactose permease		42_02182				6_02129
18_02171	K00849	galK; galactokinase [EC:2.7.1.6]		42_02183				6_02130
18_02172				42_02184	K04066	priA; primosomal protein N' (replication factor Y) (superfamily II helicase) [EC:5.6.2.4]		6_02131
18_02173				42_02185	K00604	MTFMT, fmt; methionyl-tRNA formyltransferase [EC:2.1.2.9]		6_02132	K06978	K06978; uncharacterized protein
18_02174				42_02186	K03500	rsmB, sun; 16S rRNA (cytosine967-C5)-methyltransferase [EC:2.1.1.176]		6_02133
18_02175	K01785	galM, GALM; aldose 1-epimerase [EC:5.1.3.3]		42_02187				6_02134
18_02176	K01892	HARS, hisS; histidyl-tRNA synthetase [EC:6.1.1.21]		42_02188	K20074	prpC, phpP; PPM family protein phosphatase [EC:3.1.3.16]		6_02135
18_02177				42_02189	K12132	prkC, stkP; eukaryotic-like serine/threonine-protein kinase [EC:2.7.11.1]		6_02136
18_02178	K01876	DARS2, aspS; aspartyl-tRNA synthetase [EC:6.1.1.12]		42_02190	K06949	rsgA, engC; ribosome biogenesis GTPase / thiamine phosphate phosphatase [EC:3.6.1.- 3.1.3.100]		6_02137
18_02179				42_02191	K01783	rpe, RPE; ribulose-phosphate 3-epimerase [EC:5.1.3.1]		6_02141
18_02180	K03293	TC.AAT; amino acid transporter, AAT family		42_02192	K00949	thiN, TPK1, THI80; thiamine pyrophosphokinase [EC:2.7.6.2]		6_02142
18_02181	K09684	pucR; PucR family transcriptional regulator, purine catabolism regulatory protein		42_02193	K03671	trxA; thioredoxin 1		6_02143	K01358	clpP, CLPP; ATP-dependent Clp protease, protease subunit [EC:3.4.21.92]
18_02182				42_02194	K02902	RP-L28, MRPL28, rpmB; large subunit ribosomal protein L28		6_02144
18_02183	K03761	kgtP; MFS transporter, MHS family, alpha-ketoglutarate permease		42_02195				6_02145	K23775	ohrR; MarR family transcriptional regulator, organic hydroperoxide resistance regulator
18_02184	K02970	RP-S21, MRPS21, rpsU; small subunit ribosomal protein S21		42_02196				6_02146
18_02185	K09117	K09117; uncharacterized protein		42_02197	K07030	fakA; fatty acid kinase [EC:2.7.2.18]		6_02147
[truncated: 465 more rows]

## Sheet: dbCAN
Ln. Mesenteroides_18								Ln. Mesenteroides_42								L. sakei_06
[truncated: 106 more rows]
